# Supplementary material for: Identification of French Guiana sand flies using MALDI-TOF mass spectrometry with a new mass spectra library
Source: PLoS Negl Trop Dis. 2019 Feb 1;13(2):e0007031. doi: 10.1371/journal.pntd.0007031 (PMC6373979; doi:10.1371/journal.pntd.0007031)
Supplement: S1 Table — (XLSX) [file pntd.0007031.s003.xlsx]

## Sheet: Feuil1
	Reference sequence diversity score (n=208)	Total sequence diversity score (n=496)
Ph. perniciosus	0	0
Bi. flaviscutellata	1.333	1.006
Br. leopoldoi	0	0
Br. travassosi	0	0
Ev. brachyphalla	0	0
Ev. infraspinosa	0.545	0.095
Ev. monstruosa	0.5	0.25
Ev. sericea	0	0
Ev. walkeri	0	0
Mi. atroclavata	0	0.514
Mi. cayennensis cayennensis	10.967	10.374
Mi. chassigneti	0	0
Mi. migonei	0	0
Mi. rorotaensis	0.803	1.292
Mi. trinidadensis	0	0.5
Nyssomyia spp.	1.165	0
Ny. sylvicola	0	0
Ps. aragaoi	0.5	1.927
Ps. campbelli	0	0
Pr. choti	0	0
Pi. damascenoi	3	3
Ps. dreisbachi	0	1
Ps. inflata	0	0
Ps. lutziana	0	4
Pi. pacae	0	0
Ps. panamensis	0	0.768
Pi. serrana	0	0
Ps. amazonensis	1	0
Ps. ayrozai	1.333	0.778
Ps. barrettoi barrettoi	0	0
Ps. claustrei	0.655	0.495
Ps. hirsutus hirsutus	0	0
Ps. squamiventris maripaensis	0	0
Sc. fluviatilis	1.111	1.111
Sc. sordellii	0	0
Tr. ininii	0	0.334
Tr. trichopyga/Tr. depaquiti	0.571	0.474
Tr. ubiquitalis	0	0.965
Vi. furcata	0	0
Vi. tuberculata	0	0
Mean	0.5871	0.72207
Standard deviation	1.78909	1.7808
