# Supplementary material for: Identification of French Guiana sand flies using MALDI-TOF mass spectrometry with a new mass spectra library
Source: PLoS Negl Trop Dis. 2019 Feb 1;13(2):e0007031. doi: 10.1371/journal.pntd.0007031 (PMC6373979; doi:10.1371/journal.pntd.0007031)
Supplement: S2 Table — (XLSX) [file pntd.0007031.s004.xlsx]

## Sheet: Feuil1
Sample	Molecular Identification	GenBank Accession number	MALDI-TOF MS Identification	Log score value	Best Log score value	Corresponding Species Reference spectra in the MSL (0=no; 1=yes)
CB2	Psychodopygus panamensis	MH389308	not reliable identification	1.39	1.49	0
CB2	Psychodopygus panamensis	MH389308	not reliable identification	1.49		0
CB2	Psychodopygus panamensis	MH389308	not reliable identification	1.41		0
CB2	Psychodopygus panamensis	MH389308	not reliable identification	1.45		0
CB3	Psychodopygus ayrozai	MH389309	Psychodopygus ayrozai	1.87	1.93	1
CB3	Psychodopygus ayrozai	MH389309	Psychodopygus ayrozai	1.7		1
CB3	Psychodopygus ayrozai	MH389309	Psychodopygus ayrozai	1.93		1
CB3	Psychodopygus ayrozai	MH389309	Psychodopygus ayrozai	1.84		1
CB4	Pressatia choti	MH389310	Pressatia choti	1.89	2.01	1
CB4	Pressatia choti	MH389310	Pressatia choti	1.94		1
CB4	Pressatia choti	MH389310	Pressatia choti	2.01		1
CB4	Pressatia choti	MH389310	Pressatia choti	1.9		1
CB5	Bichromomyia flaviscutellata	MH389701	Bichromomyia flaviscutellata	2.39	2.39	1
CB5	Bichromomyia flaviscutellata	MH389701	Bichromomyia flaviscutellata	2.38		1
CB5	Bichromomyia flaviscutellata	MH389701	Bichromomyia flaviscutellata	2.38		1
CB5	Bichromomyia flaviscutellata	MH389701	Bichromomyia flaviscutellata	2.29		1
CB6	Psychodopygus panamensis	MH389311	not reliable identification	1.23	1.35	0
CB6	Psychodopygus panamensis	MH389311	not reliable identification	1.35		0
CB6	Psychodopygus panamensis	MH389311	not reliable identification	1.17		0
CB6	Psychodopygus panamensis	MH389311	not reliable identification	1.28		0
CB7	Psathyromyia (Forattiniella) aragaoi	MH389702	Psathyromyia (Forattiniella) aragaoi	2.09	2.25	1
CB7	Psathyromyia (Forattiniella) aragaoi	MH389702	Psathyromyia (Forattiniella) aragaoi	2.12		1
CB7	Psathyromyia (Forattiniella) aragaoi	MH389702	Psathyromyia (Forattiniella) aragaoi	2.2		1
CB7	Psathyromyia (Forattiniella) aragaoi	MH389702	Psathyromyia (Forattiniella) aragaoi	2.25		1
CB8	Evandromyia (Evandromyia) infraspinosa	MH389312	Evandromyia (Evandromyia) infraspinosa	2.07	2.2	1
CB8	Evandromyia (Evandromyia) infraspinosa	MH389312	Evandromyia (Evandromyia) infraspinosa	2.17		1
CB8	Evandromyia (Evandromyia) infraspinosa	MH389312	Evandromyia (Evandromyia) infraspinosa	2.03		1
CB8	Evandromyia (Evandromyia) infraspinosa	MH389312	Evandromyia (Evandromyia) infraspinosa	2.2		1
CB9	Evandromyia (Evandromyia) infraspinosa	MH389531	Evandromyia (Evandromyia) infraspinosa	1.97	2.12	1
CB9	Evandromyia (Evandromyia) infraspinosa	MH389531	Evandromyia (Evandromyia) infraspinosa	2.12		1
CB9	Evandromyia (Evandromyia) infraspinosa	MH389531	Evandromyia (Evandromyia) infraspinosa	2.07		1
CB9	Evandromyia (Evandromyia) infraspinosa	MH389531	Evandromyia (Evandromyia) infraspinosa	2.1		1
CH1	Psychodopygus hirsutus	MH389558	Psychodopygus hirsutus	2.28	2.37	1
CH1	Psychodopygus hirsutus	MH389558	Psychodopygus hirsutus	2.21		1
CH1	Psychodopygus hirsutus	MH389558	Psychodopygus hirsutus	2.2		1
CH1	Psychodopygus hirsutus	MH389558	Psychodopygus hirsutus	2.37		1
CH10	Psychodopygus hirsutus	MH389568	Psychodopygus hirsutus	2.23	2.23	1
CH10	Psychodopygus hirsutus	MH389568	Psychodopygus hirsutus	2.06		1
CH10	Psychodopygus hirsutus	MH389568	Psychodopygus hirsutus	2.14		1
CH10	Psychodopygus hirsutus	MH389568	Psychodopygus hirsutus	2.22		1
CH11	Pressatia choti	MH389569	Pressatia choti	2	2.11	1
CH11	Pressatia choti	MH389569	Pressatia choti	2.11		1
CH11	Pressatia choti	MH389569	Pressatia choti	1.91		1
CH11	Pressatia choti	MH389569	Pressatia choti	1.86		1
CH13	Nyssomyia spp.	MH389704	Nyssomyia spp.	2.14	2.27	1
CH13	Nyssomyia spp.	MH389704	Nyssomyia spp.	2.18		1
CH13	Nyssomyia spp.	MH389704	Nyssomyia spp.	2.27		1
CH13	Nyssomyia spp.	MH389704	Nyssomyia spp.	2.04		1
CH14	Psychodopygus hirsutus	MH389570	Psychodopygus hirsutus	2.33	2.33	1
CH14	Psychodopygus hirsutus	MH389570	Psychodopygus hirsutus	2.23		1
CH14	Psychodopygus hirsutus	MH389570	Psychodopygus hirsutus	2.05		1
CH14	Psychodopygus hirsutus	MH389570	Psychodopygus hirsutus	2.22		1
CH15	Psathyromyia (Forattiniella) aragaoi	MH389705	Psathyromyia (Forattiniella) aragaoi	2.13	2.2	1
CH15	Psathyromyia (Forattiniella) aragaoi	MH389705	Psathyromyia (Forattiniella) aragaoi	2.1		1
CH15	Psathyromyia (Forattiniella) aragaoi	MH389705	Psathyromyia (Forattiniella) aragaoi	2.16		1
CH15	Psathyromyia (Forattiniella) aragaoi	MH389705	Psathyromyia (Forattiniella) aragaoi	2.2		1
CH16	Bichromomyia flaviscutellata	MH389571	Bichromomyia flaviscutellata	2.37	2.39	1
CH16	Bichromomyia flaviscutellata	MH389571	Bichromomyia flaviscutellata	2.37		1
CH16	Bichromomyia flaviscutellata	MH389571	Bichromomyia flaviscutellata	2.39		1
CH16	Bichromomyia flaviscutellata	MH389571	Bichromomyia flaviscutellata	2.32		1
CH17	Psychodopygus hirsutus	MH389572	Psychodopygus hirsutus	2.21	2.21	1
CH17	Psychodopygus hirsutus	MH389572	Psychodopygus hirsutus	2.18		1
CH17	Psychodopygus hirsutus	MH389572	Psychodopygus hirsutus	2.1		1
CH17	Psychodopygus hirsutus	MH389572	Psychodopygus hirsutus	2.14		1
CH2	Pressatia choti	MH389563	Pressatia choti	1.95	1.99	1
CH2	Pressatia choti	MH389563	Pressatia choti	1.92		1
CH2	Pressatia choti	MH389563	Pressatia choti	1.89		1
CH2	Pressatia choti	MH389563	Pressatia choti	1.99		1
CH20	Psychodopygus hirsutus	MH389296	Psychodopygus hirsutus	1.03	1.53	1
CH20	Psychodopygus hirsutus	MH389296	Psychodopygus hirsutus	1.53		1
CH20	Psychodopygus hirsutus	MH389296	Psychodopygus hirsutus	0.82		1
CH20	Psychodopygus hirsutus	MH389296	Psathyromyia (Xiphopsathyromyia) dreisbachi	0.95		1
CH22	Psychodopygus hirsutus	MH389532	Psychodopygus hirsutus	2.38	2.38	1
CH22	Psychodopygus hirsutus	MH389532	Psychodopygus hirsutus	2.19		1
CH22	Psychodopygus hirsutus	MH389532	Psychodopygus hirsutus	2.23		1
CH22	Psychodopygus hirsutus	MH389532	Psychodopygus hirsutus	2.12		1
CH23	Psychodopygus ayrozai	MH389297	Psychodopygus ayrozai	1.61	1.81	1
CH23	Psychodopygus ayrozai	MH389297	Psychodopygus ayrozai	1.78		1
CH23	Psychodopygus ayrozai	MH389297	Psychodopygus ayrozai	1.81		1
CH23	Psychodopygus ayrozai	MH389297	Psychodopygus ayrozai	1.78		1
CH25	Micropygomyia (Sauromyia) rorotaensis	MH389298	not reliable identification	1.24	1.41	0
CH25	Micropygomyia (Sauromyia) rorotaensis	MH389298	not reliable identification	1.41		0
CH25	Micropygomyia (Sauromyia) rorotaensis	MH389298	not reliable identification	1.29		0
CH25	Micropygomyia (Sauromyia) rorotaensis	MH389298	not reliable identification	1.33		0
CH26	Psychodopygus hirsutus	MH389706	Psychodopygus hirsutus	2.31	2.31	1
CH26	Psychodopygus hirsutus	MH389706	Psychodopygus hirsutus	2.11		1
CH26	Psychodopygus hirsutus	MH389706	Psychodopygus hirsutus	2.28		1
CH26	Psychodopygus hirsutus	MH389706	Psychodopygus hirsutus	2.24		1
CH27	Psathyromyia (Forattiniella) lutziana	MH389299	not reliable identification	1.01	1.37	0
CH27	Psathyromyia (Forattiniella) lutziana	MH389299	not reliable identification	1.22		0
CH27	Psathyromyia (Forattiniella) lutziana	MH389299	not reliable identification	1.37		0
CH27	Psathyromyia (Forattiniella) lutziana	MH389299	not reliable identification	1.24		0
CH28	Psychodopygus hirsutus	MH389707	Psychodopygus hirsutus	2.26	2.41	1
CH28	Psychodopygus hirsutus	MH389707	Psychodopygus hirsutus	2.31		1
CH28	Psychodopygus hirsutus	MH389707	Psychodopygus hirsutus	2.25		1
CH28	Psychodopygus hirsutus	MH389707	Psychodopygus hirsutus	2.41		1
CH29	Psychodopygus hirsutus	MH389533	Psychodopygus hirsutus	2.08	2.25	1
CH29	Psychodopygus hirsutus	MH389533	Psychodopygus hirsutus	2.25		1
CH29	Psychodopygus hirsutus	MH389533	Psychodopygus hirsutus	2.17		1
CH29	Psychodopygus hirsutus	MH389533	Psychodopygus hirsutus	2.16		1
CH3	Psychodopygus hirsutus	MH389564	Psychodopygus hirsutus	2.32	2.32	1
CH3	Psychodopygus hirsutus	MH389564	Psychodopygus hirsutus	2.18		1
CH3	Psychodopygus hirsutus	MH389564	Psychodopygus hirsutus	2.28		1
CH3	Psychodopygus hirsutus	MH389564	Psychodopygus hirsutus	2.28		1
CH30	Psychodopygus hirsutus	MH389534	Psychodopygus hirsutus	2.18	2.24	1
CH30	Psychodopygus hirsutus	MH389534	Psychodopygus hirsutus	2.24		1
CH30	Psychodopygus hirsutus	MH389534	Psychodopygus hirsutus	2.14		1
CH30	Psychodopygus hirsutus	MH389534	Psychodopygus hirsutus	2.16		1
CH31	Psychodopygus panamensis	MH389300	not reliable identification	1.24	1.41	0
CH31	Psychodopygus panamensis	MH389300	not reliable identification	1.31		0
CH31	Psychodopygus panamensis	MH389300	not reliable identification	1.23		0
CH31	Psychodopygus panamensis	MH389300	not reliable identification	1.41		0
CH32	Pressatia choti	MH389301	Pressatia choti	1.99	2.05	1
CH32	Pressatia choti	MH389301	Pressatia choti	2.01		1
CH32	Pressatia choti	MH389301	Pressatia choti	1.98		1
CH32	Pressatia choti	MH389301	Pressatia choti	2.05		1
CH33	Psychodopygus hirsutus	MH389708	Psychodopygus hirsutus	2.34	2.42	1
CH33	Psychodopygus hirsutus	MH389708	Psychodopygus hirsutus	2.35		1
CH33	Psychodopygus hirsutus	MH389708	Psychodopygus hirsutus	2.42		1
CH33	Psychodopygus hirsutus	MH389708	Psychodopygus hirsutus	2.13		1
CH34	Psychodopygus amazonensis	MH389302	Psychodopygus amazonensis	2.16	2.33	1
CH34	Psychodopygus amazonensis	MH389302	Psychodopygus amazonensis	2.27		1
CH34	Psychodopygus amazonensis	MH389302	Psychodopygus amazonensis	2.15		1
CH34	Psychodopygus amazonensis	MH389302	Psychodopygus amazonensis	2.33		1
CH35	Psathyromyia (Forattiniella) aragaoi	MH389557	Psathyromyia (Forattiniella) aragaoi	2.02	2.02	1
CH35	Psathyromyia (Forattiniella) aragaoi	MH389557	Psathyromyia (Forattiniella) aragaoi	1.96		1
CH35	Psathyromyia (Forattiniella) aragaoi	MH389557	Psathyromyia (Forattiniella) aragaoi	1.9		1
CH35	Psathyromyia (Forattiniella) aragaoi	MH389557	Psathyromyia (Forattiniella) aragaoi	1.91		1
CH36	Nyssomyia sylvicola	MH389303	not reliable identification	1.03	1.13	0
CH36	Nyssomyia sylvicola	MH389303	not reliable identification	0.94		0
CH36	Nyssomyia sylvicola	MH389303	not reliable identification	1.09		0
CH36	Nyssomyia sylvicola	MH389303	not reliable identification	1.13		0
CH37	Nyssomyia spp.	MH389535	Nyssomyia spp.	2.17	2.17	1
CH37	Nyssomyia spp.	MH389535	Nyssomyia spp.	1.56		1
CH37	Nyssomyia spp.	MH389535	Nyssomyia spp.	2.07		1
CH37	Nyssomyia spp.	MH389535	Nyssomyia spp.	2.13		1
CH40	Pressatia choti	MH389536	Pressatia choti	1.77	1.81	1
CH40	Pressatia choti	MH389536	Pressatia choti	1.67		1
CH40	Pressatia choti	MH389536	Pressatia choti	1.81		1
CH40	Pressatia choti	MH389536	Pressatia choti	1.74		1
CH41	Micropygomyia (Sauromyia) trinidadensis	MH389304	not reliable identification	1.52	1.52	0
CH41	Micropygomyia (Sauromyia) trinidadensis	MH389304	not reliable identification	1.31		0
CH41	Micropygomyia (Sauromyia) trinidadensis	MH389304	not reliable identification	1.4		0
CH41	Micropygomyia (Sauromyia) trinidadensis	MH389304	not reliable identification	1.3		0
CH42	Micropygomyia (Sauromyia) trinidadensis	MH389305	not reliable identification	1.48	1.53	0
CH42	Micropygomyia (Sauromyia) trinidadensis	MH389305	not reliable identification	1.24		0
CH42	Micropygomyia (Sauromyia) trinidadensis	MH389305	not reliable identification	1.53		0
CH42	Micropygomyia (Sauromyia) trinidadensis	MH389305	not reliable identification	1.33		0
CH46	Psychodopygus hirsutus	MH389537	Psychodopygus hirsutus	1.98	2.23	1
CH46	Psychodopygus hirsutus	MH389537	Psychodopygus hirsutus	2.06		1
CH46	Psychodopygus hirsutus	MH389537	Psychodopygus hirsutus	2.23		1
CH46	Psychodopygus hirsutus	MH389537	Psychodopygus hirsutus	2.22		1
CH48	Micropygomyia (Sauromyia) trinidadensis	MH389306	not reliable identification	1.38	1.5	0
CH48	Micropygomyia (Sauromyia) trinidadensis	MH389306	not reliable identification	1.49		0
CH48	Micropygomyia (Sauromyia) trinidadensis	MH389306	not reliable identification	1.5		0
CH48	Micropygomyia (Sauromyia) trinidadensis	MH389306	not reliable identification	1.44		0
CH49	Pressatia choti	MH389538	Pressatia choti	1.87	1.88	1
CH49	Pressatia choti	MH389538	Pressatia choti	1.88		1
CH49	Pressatia choti	MH389538	Pressatia choti	1.62		1
CH49	Pressatia choti	MH389538	Pressatia choti	1.45		1
CH5	Sciopemyia sordellii	MH389565	Sciopemyia sordellii	2.12	2.27	1
CH5	Sciopemyia sordellii	MH389565	Sciopemyia sordellii	2.18		1
CH5	Sciopemyia sordellii	MH389565	Sciopemyia sordellii	2.27		1
CH5	Sciopemyia sordellii	MH389565	Sciopemyia sordellii	2.22		1
CH50	Psychodopygus hirsutus	MH389539	Psychodopygus hirsutus	2.31	2.4	1
CH50	Psychodopygus hirsutus	MH389539	Psychodopygus hirsutus	2.4		1
CH50	Psychodopygus hirsutus	MH389539	Psychodopygus hirsutus	2.38		1
CH50	Psychodopygus hirsutus	MH389539	Psychodopygus hirsutus	2.24		1
CH51	Evandromyia (Aldamyia) sericea	MH389307	not reliable identification	1.19	1.26	0
CH51	Evandromyia (Aldamyia) sericea	MH389307	not reliable identification	1.06		0
CH51	Evandromyia (Aldamyia) sericea	MH389307	not reliable identification	1.24		0
CH51	Evandromyia (Aldamyia) sericea	MH389307	not reliable identification	1.26		0
CH6	Psychodopygus amazonensis	MH389703	Psychodopygus amazonensis	2.05	2.1	1
CH6	Psychodopygus amazonensis	MH389703	Psychodopygus amazonensis	2.08		1
CH6	Psychodopygus amazonensis	MH389703	Psychodopygus amazonensis	2		1
CH6	Psychodopygus amazonensis	MH389703	Psychodopygus amazonensis	2.1		1
CH7	Psathyromyia (Forattiniella) aragaoi	MH389566	Psathyromyia (Forattiniella) aragaoi	2.03	2.03	1
CH7	Psathyromyia (Forattiniella) aragaoi	MH389566	Psathyromyia (Forattiniella) aragaoi	2.02		1
CH7	Psathyromyia (Forattiniella) aragaoi	MH389566	Psathyromyia (Forattiniella) aragaoi	1.97		1
CH7	Psathyromyia (Forattiniella) aragaoi	MH389566	Psathyromyia (Forattiniella) aragaoi	1.94		1
CH9	Psathyromyia (Forattiniella) aragaoi	MH389567	Psathyromyia (Forattiniella) aragaoi	2.13	2.13	1
CH9	Psathyromyia (Forattiniella) aragaoi	MH389567	Psathyromyia (Forattiniella) aragaoi	1.9		1
CH9	Psathyromyia (Forattiniella) aragaoi	MH389567	Psathyromyia (Forattiniella) aragaoi	2.12		1
CH9	Psathyromyia (Forattiniella) aragaoi	MH389567	Psathyromyia (Forattiniella) aragaoi	2		1
COA18	Micropygomyia (Sauromyia) rorotaensis	MH389618	not reliable identification	1.16	1.24	0
COA18	Micropygomyia (Sauromyia) rorotaensis	MH389618	not reliable identification	1.24		0
COA18	Micropygomyia (Sauromyia) rorotaensis	MH389618	not reliable identification	1.23		0
COA18	Micropygomyia (Sauromyia) rorotaensis	MH389618	not reliable identification	1.24		0
COA2	Psychodopygus squamiventris maripaensis	MH389616	Psychodopygus squamiventris maripaensis	1.92	2.02	1
COA2	Psychodopygus squamiventris maripaensis	MH389616	Psychodopygus squamiventris maripaensis	1.87		1
COA2	Psychodopygus squamiventris maripaensis	MH389616	Psychodopygus squamiventris maripaensis	2.02		1
COA2	Psychodopygus squamiventris maripaensis	MH389616	Psychodopygus squamiventris maripaensis	1.96		1
COA6	Trichophoromyia ininii	MH389617	Trichophoromyia ininii	2.02	2.36	1
COA6	Trichophoromyia ininii	MH389617	Trichophoromyia ininii	2.3		1
COA6	Trichophoromyia ininii	MH389617	Trichophoromyia ininii	2.25		1
COA6	Trichophoromyia ininii	MH389617	Trichophoromyia ininii	2.36		1
COB19	Trichophoromyia ubiquitalis	MH389619	Trichophoromyia ubiquitalis	2.45	2.45	1
COB19	Trichophoromyia ubiquitalis	MH389619	Trichophoromyia ubiquitalis	2.32		1
COB19	Trichophoromyia ubiquitalis	MH389619	Trichophoromyia ubiquitalis	2.19		1
COB19	Trichophoromyia ubiquitalis	MH389619	Trichophoromyia ubiquitalis	2.32		1
COB22	Trichophoromyia ubiquitalis	MH389620	Trichophoromyia ubiquitalis	2.48	2.48	1
COB22	Trichophoromyia ubiquitalis	MH389620	Trichophoromyia ubiquitalis	2.42		1
COB22	Trichophoromyia ubiquitalis	MH389620	Trichophoromyia ubiquitalis	2.48		1
COB22	Trichophoromyia ubiquitalis	MH389620	Trichophoromyia ubiquitalis	2.42		1
COB25	Trichophoromyia ubiquitalis	MH389621	Trichophoromyia ubiquitalis	2.24	2.3	1
COB25	Trichophoromyia ubiquitalis	MH389621	Trichophoromyia ubiquitalis	2.3		1
COB25	Trichophoromyia ubiquitalis	MH389621	Trichophoromyia ubiquitalis	2.28		1
COB25	Trichophoromyia ubiquitalis	MH389621	Trichophoromyia ubiquitalis	2.24		1
COB34	Psychodopygus squamiventris maripaensis	MH389622	Psychodopygus squamiventris maripaensis	2.21	2.22	1
COB34	Psychodopygus squamiventris maripaensis	MH389622	Psychodopygus squamiventris maripaensis	2.15		1
COB34	Psychodopygus squamiventris maripaensis	MH389622	Psychodopygus squamiventris maripaensis	2.22		1
COB34	Psychodopygus squamiventris maripaensis	MH389622	Psychodopygus squamiventris maripaensis	2.17		1
COB35	Trichophoromyia ininii	MH389623	Trichophoromyia ininii	2.34	2.34	1
COB35	Trichophoromyia ininii	MH389623	Trichophoromyia ininii	2.25		1
COB35	Trichophoromyia ininii	MH389623	Trichophoromyia ininii	2.16		1
COB35	Trichophoromyia ininii	MH389623	Trichophoromyia ininii	1.58		1
COB46	Trichophoromyia ininii	MH389624	Trichophoromyia ininii	2.29	2.38	1
COB46	Trichophoromyia ininii	MH389624	Trichophoromyia ininii	2.29		1
COB46	Trichophoromyia ininii	MH389624	Trichophoromyia ininii	2.26		1
COB46	Trichophoromyia ininii	MH389624	Trichophoromyia ininii	2.38		1
COB48	Trichophoromyia ubiquitalis	MH389625	Trichophoromyia ubiquitalis	2.38	2.54	1
COB48	Trichophoromyia ubiquitalis	MH389625	Trichophoromyia ubiquitalis	2.07		1
COB48	Trichophoromyia ubiquitalis	MH389625	Trichophoromyia ubiquitalis	2.54		1
COB48	Trichophoromyia ubiquitalis	MH389625	Trichophoromyia ubiquitalis	2.32		1
COB49	Trichophoromyia ubiquitalis	MH389626	Trichophoromyia ubiquitalis	1.97	2.17	1
COB49	Trichophoromyia ubiquitalis	MH389626	Trichophoromyia ubiquitalis	2.17		1
COB49	Trichophoromyia ubiquitalis	MH389626	Trichophoromyia ubiquitalis	1.69		1
COB49	Trichophoromyia ubiquitalis	MH389626	Trichophoromyia ubiquitalis	2.07		1
COB56	Trichophoromyia ininii	MH389628	Trichophoromyia ininii	2.19	2.44	1
COB56	Trichophoromyia ininii	MH389628	Trichophoromyia ininii	1.97		1
COB56	Trichophoromyia ininii	MH389628	Trichophoromyia ininii	1.95		1
COB56	Trichophoromyia ininii	MH389628	Trichophoromyia ininii	2.44		1
COB58	Trichophoromyia ubiquitalis	MH389629	Trichophoromyia ubiquitalis	2.24	2.31	1
COB58	Trichophoromyia ubiquitalis	MH389629	Trichophoromyia ubiquitalis	2.31		1
COB58	Trichophoromyia ubiquitalis	MH389629	Trichophoromyia ubiquitalis	2.3		1
COB58	Trichophoromyia ubiquitalis	MH389629	Trichophoromyia ubiquitalis	2.19		1
COB59	Trichophoromyia ubiquitalis	MH389630	Trichophoromyia ubiquitalis	2.25	2.25	1
COB59	Trichophoromyia ubiquitalis	MH389630	Trichophoromyia ubiquitalis	1.74		1
COB59	Trichophoromyia ubiquitalis	MH389630	Trichophoromyia ubiquitalis	1.79		1
COB59	Trichophoromyia ubiquitalis	MH389630	Trichophoromyia ubiquitalis	2.08		1
COB61	Trichophoromyia ininii	MH389631	Trichophoromyia ininii	2.31	2.31	1
COB61	Trichophoromyia ininii	MH389631	Trichophoromyia ininii	2.03		1
COB61	Trichophoromyia ininii	MH389631	Trichophoromyia ininii	2.24		1
COB61	Trichophoromyia ininii	MH389631	Trichophoromyia ininii	2.29		1
COB68	Trichophoromyia ubiquitalis	MH389632	Trichophoromyia ubiquitalis	2.23	2.26	1
COB68	Trichophoromyia ubiquitalis	MH389632	Trichophoromyia ubiquitalis	2.12		1
COB68	Trichophoromyia ubiquitalis	MH389632	Trichophoromyia ubiquitalis	2.15		1
COB68	Trichophoromyia ubiquitalis	MH389632	Trichophoromyia ubiquitalis	2.26		1
COB82	Trichophoromyia ubiquitalis	MH389633	Trichophoromyia ubiquitalis	2.19	2.37	1
COB82	Trichophoromyia ubiquitalis	MH389633	Trichophoromyia ubiquitalis	2.24		1
COB82	Trichophoromyia ubiquitalis	MH389633	Trichophoromyia ubiquitalis	2.23		1
COB82	Trichophoromyia ubiquitalis	MH389633	Trichophoromyia ubiquitalis	2.37		1
COB83	Trichophoromyia ubiquitalis	MH389634	Trichophoromyia ubiquitalis	2.3	2.3	1
COB83	Trichophoromyia ubiquitalis	MH389634	Trichophoromyia ubiquitalis	2.27		1
COB83	Trichophoromyia ubiquitalis	MH389634	Trichophoromyia ubiquitalis	1.91		1
COB83	Trichophoromyia ubiquitalis	MH389634	Trichophoromyia ubiquitalis	2.19		1
COB90	Trichophoromyia ubiquitalis	MH389635	Trichophoromyia ubiquitalis	2.48	2.53	1
COB90	Trichophoromyia ubiquitalis	MH389635	Trichophoromyia ubiquitalis	2.53		1
COB90	Trichophoromyia ubiquitalis	MH389635	Trichophoromyia ubiquitalis	2.29		1
COB90	Trichophoromyia ubiquitalis	MH389635	Trichophoromyia ubiquitalis	2.49		1
COB91	Trichophoromyia ubiquitalis	MH389636	Trichophoromyia ubiquitalis	1.93	1.98	1
COB91	Trichophoromyia ubiquitalis	MH389636	Trichophoromyia ubiquitalis	1.41		1
COB91	Trichophoromyia ubiquitalis	MH389636	Trichophoromyia ubiquitalis	1.77		1
COB91	Trichophoromyia ubiquitalis	MH389636	Trichophoromyia ubiquitalis	1.98		1
COB94	Trichopygomyia trichopyga / Trichopygomyia depaquiti	MH389637	Trichopygomyia trichopyga / Trichopygomyia depaquiti	2.13	2.23	1
COB94	Trichopygomyia trichopyga / Trichopygomyia depaquiti	MH389637	Trichopygomyia trichopyga / Trichopygomyia depaquiti	2.21		1
COB94	Trichopygomyia trichopyga / Trichopygomyia depaquiti	MH389637	Trichopygomyia trichopyga / Trichopygomyia depaquiti	2.12		1
COB94	Trichopygomyia trichopyga / Trichopygomyia depaquiti	MH389637	Trichopygomyia trichopyga / Trichopygomyia depaquiti	2.23		1
COB95	Trichopygomyia trichopyga / Trichopygomyia depaquiti	MH389638	Trichopygomyia trichopyga / Trichopygomyia depaquiti	1.84	2.21	1
COB95	Trichopygomyia trichopyga / Trichopygomyia depaquiti	MH389638	Trichopygomyia trichopyga / Trichopygomyia depaquiti	1.82		1
COB95	Trichopygomyia trichopyga / Trichopygomyia depaquiti	MH389638	Trichopygomyia trichopyga / Trichopygomyia depaquiti	2.09		1
COB95	Trichopygomyia trichopyga / Trichopygomyia depaquiti	MH389638	Trichopygomyia trichopyga / Trichopygomyia depaquiti	2.21		1
COC106	Psychodopygus squamiventris maripaensis	MH389639	Psychodopygus squamiventris maripaensis	2.18	2.31	1
COC106	Psychodopygus squamiventris maripaensis	MH389639	Psychodopygus squamiventris maripaensis	2.2		1
COC106	Psychodopygus squamiventris maripaensis	MH389639	Psychodopygus squamiventris maripaensis	2.26		1
COC106	Psychodopygus squamiventris maripaensis	MH389639	Psychodopygus squamiventris maripaensis	2.31		1
COC109	Psychodopygus squamiventris maripaensis	MH389640	Psychodopygus squamiventris maripaensis	2.27	2.33	1
COC109	Psychodopygus squamiventris maripaensis	MH389640	Psychodopygus squamiventris maripaensis	2.33		1
COC109	Psychodopygus squamiventris maripaensis	MH389640	Psychodopygus squamiventris maripaensis	2.12		1
COC109	Psychodopygus squamiventris maripaensis	MH389640	Psychodopygus squamiventris maripaensis	2.22		1
COC128	Evandromyia (Barrettomyia) monstruosa	MH389641	not reliable identification	1.11	1.32	0
COC128	Evandromyia (Barrettomyia) monstruosa	MH389641	not reliable identification	1.25		0
COC128	Evandromyia (Barrettomyia) monstruosa	MH389641	not reliable identification	1.32		0
COC128	Evandromyia (Barrettomyia) monstruosa	MH389641	not reliable identification	1.14		0
COC146	Psathyromyia (Forattiniella) barrettoi barrettoi	MH389582	Psathyromyia (Forattiniella) barrettoi barrettoi	2.12	2.34	1
COC146	Psathyromyia (Forattiniella) barrettoi barrettoi	MH389582	Psathyromyia (Forattiniella) barrettoi barrettoi	2.09		1
COC146	Psathyromyia (Forattiniella) barrettoi barrettoi	MH389582	Psathyromyia (Forattiniella) barrettoi barrettoi	2.34		1
COC146	Psathyromyia (Forattiniella) barrettoi barrettoi	MH389582	Psathyromyia (Forattiniella) barrettoi barrettoi	2.27		1
CT1	Psychodopygus panamensis	MH389583	not reliable identification	1.4	1.4	0
CT1	Psychodopygus panamensis	MH389583	not reliable identification	1.4		0
CT1	Psychodopygus panamensis	MH389583	not reliable identification	1.3		0
CT1	Psychodopygus panamensis	MH389583	not reliable identification	1.39		0
CT10	Nyssomyia spp.	MH389584	Nyssomyia spp.	1.91	2.18	1
CT10	Nyssomyia spp.	MH389584	Nyssomyia spp.	1.88		1
CT10	Nyssomyia spp.	MH389584	Nyssomyia spp.	2.18		1
CT10	Nyssomyia spp.	MH389584	Nyssomyia spp.	1.86		1
CT14	Psychodopygus panamensis	MH389585	not reliable identification	1.2	1.32	0
CT14	Psychodopygus panamensis	MH389585	not reliable identification	1.22		0
CT14	Psychodopygus panamensis	MH389585	not reliable identification	1.22		0
CT14	Psychodopygus panamensis	MH389585	not reliable identification	1.32		0
CT19	Bichromomyia flaviscutellata	MH389586	Bichromomyia flaviscutellata	2.19	2.19	1
CT19	Bichromomyia flaviscutellata	MH389586	Bichromomyia flaviscutellata	2.1		1
CT19	Bichromomyia flaviscutellata	MH389586	Bichromomyia flaviscutellata	2.1		1
CT19	Bichromomyia flaviscutellata	MH389586	Bichromomyia flaviscutellata	2.05		1
CT22	Psychodopygus hirsutus	MH389587	Psychodopygus hirsutus	2.23	2.23	1
CT22	Psychodopygus hirsutus	MH389587	Psychodopygus hirsutus	2.19		1
CT22	Psychodopygus hirsutus	MH389587	Psychodopygus hirsutus	2.07		1
CT22	Psychodopygus hirsutus	MH389587	Psychodopygus hirsutus	1.96		1
CT23	Psychodopygus hirsutus	MH389588	Psychodopygus hirsutus	2.27	2.27	1
CT23	Psychodopygus hirsutus	MH389588	Psychodopygus hirsutus	2.19		1
CT23	Psychodopygus hirsutus	MH389588	Psychodopygus hirsutus	2.05		1
CT23	Psychodopygus hirsutus	MH389588	Psychodopygus hirsutus	2.23		1
CT27	Psychodopygus panamensis	MH389589	not reliable identification	1.25	1.36	0
CT27	Psychodopygus panamensis	MH389589	not reliable identification	1.32		0
CT27	Psychodopygus panamensis	MH389589	not reliable identification	1.36		0
CT27	Psychodopygus panamensis	MH389589	not reliable identification	1.21		0
CT3	Brumptomyia travassosi	MH389642	not reliable identification	1.18	1.37	0
CT3	Brumptomyia travassosi	MH389642	not reliable identification	1.21		0
CT3	Brumptomyia travassosi	MH389642	not reliable identification	1.37		0
CT3	Brumptomyia travassosi	MH389642	not reliable identification	1.19		0
CT4	Psychodopygus panamensis	MH389643	not reliable identification	1.31	1.31	0
CT4	Psychodopygus panamensis	MH389643	not reliable identification	1.24		0
CT4	Psychodopygus panamensis	MH389643	not reliable identification	1.16		0
CT4	Psychodopygus panamensis	MH389643	not reliable identification	1.2		0
CT5	Nyssomyia spp.	MH389644	Nyssomyia spp.	2.22	2.31	1
CT5	Nyssomyia spp.	MH389644	Nyssomyia spp.	2.16		1
CT5	Nyssomyia spp.	MH389644	Nyssomyia spp.	2.24		1
CT5	Nyssomyia spp.	MH389644	Nyssomyia spp.	2.31		1
CT6	Psychodopygus amazonensis	MH389645	Psychodopygus amazonensis	2.11	2.23	1
CT6	Psychodopygus amazonensis	MH389645	Psychodopygus amazonensis	2.08		1
CT6	Psychodopygus amazonensis	MH389645	Psychodopygus amazonensis	2.13		1
CT6	Psychodopygus amazonensis	MH389645	Psychodopygus amazonensis	2.23		1
CT7	Psychodopygus panamensis	MH389646	not reliable identification	1.38	1.38	0
CT7	Psychodopygus panamensis	MH389646	not reliable identification	1.23		0
CT7	Psychodopygus panamensis	MH389646	not reliable identification	1.37		0
CT7	Psychodopygus panamensis	MH389646	not reliable identification	1.2		0
CT8	Nyssomyia spp.	MH389647	Nyssomyia spp.	2.03	2.11	1
CT8	Nyssomyia spp.	MH389647	Nyssomyia spp.	2.03		1
CT8	Nyssomyia spp.	MH389647	Nyssomyia spp.	2.11		1
CT8	Nyssomyia spp.	MH389647	Nyssomyia spp.	1.99		1
GM10	Bichromomyia flaviscutellata	MH389543	Bichromomyia flaviscutellata	1.99	1.99	1
GM10	Bichromomyia flaviscutellata	MH389543	Bichromomyia flaviscutellata	1.82		1
GM10	Bichromomyia flaviscutellata	MH389543	Bichromomyia flaviscutellata	1.92		1
GM10	Bichromomyia flaviscutellata	MH389543	Bichromomyia flaviscutellata	1.94		1
GM11	Psychodopygus hirsutus	MH389542	Psychodopygus hirsutus	1.72	2.13	1
GM11	Psychodopygus hirsutus	MH389542	Psychodopygus hirsutus	2.1		1
GM11	Psychodopygus hirsutus	MH389542	Psychodopygus hirsutus	1.86		1
GM11	Psychodopygus hirsutus	MH389542	Psychodopygus hirsutus	2.13		1
GM12	Trichophoromyia ininii	MH389544	Trichophoromyia ininii	2.16	2.21	1
GM12	Trichophoromyia ininii	MH389544	Trichophoromyia ininii	2.07		1
GM12	Trichophoromyia ininii	MH389544	Trichophoromyia ininii	2.21		1
GM12	Trichophoromyia ininii	MH389544	Trichophoromyia ininii	2.16		1
GM13	Trichophoromyia ininii	MH389709	Trichophoromyia ininii	2.06	2.19	1
GM13	Trichophoromyia ininii	MH389709	Trichophoromyia ininii	2.03		1
GM13	Trichophoromyia ininii	MH389709	Trichophoromyia ininii	2.19		1
GM13	Trichophoromyia ininii	MH389709	Trichophoromyia ininii	2.1		1
GM14	Trichophoromyia ininii	MH389545	Trichophoromyia ininii	2.31	2.43	1
GM14	Trichophoromyia ininii	MH389545	Trichophoromyia ininii	2.33		1
GM14	Trichophoromyia ininii	MH389545	Trichophoromyia ininii	2.34		1
GM14	Trichophoromyia ininii	MH389545	Trichophoromyia ininii	2.43		1
GM15	Trichophoromyia ubiquitalis	MH389710	Trichophoromyia ubiquitalis	2.47	2.5	1
GM15	Trichophoromyia ubiquitalis	MH389710	Trichophoromyia ubiquitalis	2.5		1
GM15	Trichophoromyia ubiquitalis	MH389710	Trichophoromyia ubiquitalis	2.5		1
GM15	Trichophoromyia ubiquitalis	MH389710	Trichophoromyia ubiquitalis	2.39		1
GM16	Trichophoromyia ininii	MH389711	Trichophoromyia ininii	2.31	2.31	1
GM16	Trichophoromyia ininii	MH389711	Trichophoromyia ininii	2.25		1
GM16	Trichophoromyia ininii	MH389711	Trichophoromyia ininii	2.26		1
GM16	Trichophoromyia ininii	MH389711	Trichophoromyia ininii	2.31		1
GM17	Trichophoromyia ubiquitalis	MH389546	Trichophoromyia ubiquitalis	2.31	2.4	1
GM17	Trichophoromyia ubiquitalis	MH389546	Trichophoromyia ubiquitalis	2.39		1
GM17	Trichophoromyia ubiquitalis	MH389546	Trichophoromyia ubiquitalis	2.4		1
GM17	Trichophoromyia ubiquitalis	MH389546	Trichophoromyia ubiquitalis	2.3		1
GM18	Micropygomyia (Sauromyia) rorotaensis	MH389712	not reliable identification	1.48	1.48	0
GM18	Micropygomyia (Sauromyia) rorotaensis	MH389712	not reliable identification	1.19		0
GM18	Micropygomyia (Sauromyia) rorotaensis	MH389712	not reliable identification	1.27		0
GM18	Micropygomyia (Sauromyia) rorotaensis	MH389712	not reliable identification	1.09		0
GM19	Trichophoromyia ubiquitalis	MH389547	Trichophoromyia ubiquitalis	2.24	2.28	1
GM19	Trichophoromyia ubiquitalis	MH389547	Trichophoromyia ubiquitalis	2.19		1
GM19	Trichophoromyia ubiquitalis	MH389547	Trichophoromyia ubiquitalis	2.24		1
GM19	Trichophoromyia ubiquitalis	MH389547	Trichophoromyia ubiquitalis	2.28		1
GM2	Trichophoromyia ubiquitalis	MH389540	Trichophoromyia ubiquitalis	2.47	2.53	1
GM2	Trichophoromyia ubiquitalis	MH389540	Trichophoromyia ubiquitalis	2.53		1
GM2	Trichophoromyia ubiquitalis	MH389540	Trichophoromyia ubiquitalis	2.45		1
GM2	Trichophoromyia ubiquitalis	MH389540	Trichophoromyia ubiquitalis	2.47		1
GM21	Trichophoromyia ubiquitalis	MH389548	Trichophoromyia ubiquitalis	2.43	2.44	1
GM21	Trichophoromyia ubiquitalis	MH389548	Trichophoromyia ubiquitalis	2.44		1
GM21	Trichophoromyia ubiquitalis	MH389548	Trichophoromyia ubiquitalis	2.38		1
GM21	Trichophoromyia ubiquitalis	MH389548	Trichophoromyia ubiquitalis	2.36		1
GM23	Psychodopygus squamiventris maripaensis	MH389549	Psychodopygus squamiventris maripaensis	2.03	2.15	1
GM23	Psychodopygus squamiventris maripaensis	MH389549	Psychodopygus squamiventris maripaensis	2.14		1
GM23	Psychodopygus squamiventris maripaensis	MH389549	Psychodopygus squamiventris maripaensis	2.15		1
GM23	Psychodopygus squamiventris maripaensis	MH389549	Psychodopygus squamiventris maripaensis	1.96		1
GM24	Trichophoromyia ininii	MH389550	Trichophoromyia ininii	2.41	2.44	1
GM24	Trichophoromyia ininii	MH389550	Trichophoromyia ininii	2.44		1
GM24	Trichophoromyia ininii	MH389550	Trichophoromyia ininii	2.27		1
GM24	Trichophoromyia ininii	MH389550	Trichophoromyia ininii	2.38		1
GM25	Psathyromyia (Forattiniella) aragaoi	MH389317	Psathyromyia (Forattiniella) aragaoi	2.08	2.12	1
GM25	Psathyromyia (Forattiniella) aragaoi	MH389317	Psathyromyia (Forattiniella) aragaoi	2		1
GM25	Psathyromyia (Forattiniella) aragaoi	MH389317	Psathyromyia (Forattiniella) aragaoi	2.12		1
GM25	Psathyromyia (Forattiniella) aragaoi	MH389317	Psathyromyia (Forattiniella) aragaoi	2.05		1
GM26	Trichophoromyia ininii	MH389551	Trichophoromyia ininii	2.27	2.31	1
GM26	Trichophoromyia ininii	MH389551	Trichophoromyia ininii	2.31		1
GM26	Trichophoromyia ininii	MH389551	Trichophoromyia ininii	2.26		1
GM26	Trichophoromyia ininii	MH389551	Trichophoromyia ininii	2.29		1
GM27	Trichophoromyia ininii	MH389552	Trichophoromyia ininii	2.25	2.32	1
GM27	Trichophoromyia ininii	MH389552	Trichophoromyia ininii	2.32		1
GM27	Trichophoromyia ininii	MH389552	Trichophoromyia ininii	2.26		1
GM27	Trichophoromyia ininii	MH389552	Trichophoromyia ininii	2.28		1
GM3	Bichromomyia flaviscutellata	MH389313	Bichromomyia flaviscutellata	2.06	2.07	1
GM3	Bichromomyia flaviscutellata	MH389313	Bichromomyia flaviscutellata	1.99		1
GM3	Bichromomyia flaviscutellata	MH389313	Bichromomyia flaviscutellata	2.07		1
GM3	Bichromomyia flaviscutellata	MH389313	Bichromomyia flaviscutellata	2.05		1
GM30	Trichophoromyia ininii	MH389553	Trichophoromyia ininii	2.43	2.43	1
GM30	Trichophoromyia ininii	MH389553	Trichophoromyia ininii	2.24		1
GM30	Trichophoromyia ininii	MH389553	Trichophoromyia ininii	2.41		1
GM30	Trichophoromyia ininii	MH389553	Trichophoromyia ininii	2.17		1
GM31	Micropygomyia (Sauromyia) rorotaensis	MH389318	not reliable identification	1.16	1.39	0
GM31	Micropygomyia (Sauromyia) rorotaensis	MH389318	not reliable identification	1.39		0
GM31	Micropygomyia (Sauromyia) rorotaensis	MH389318	not reliable identification	1.3		0
GM31	Micropygomyia (Sauromyia) rorotaensis	MH389318	not reliable identification	1.31		0
GM32	Trichophoromyia ininii	MH389554	Trichophoromyia ininii	2.42	2.42	1
GM32	Trichophoromyia ininii	MH389554	Trichophoromyia ininii	2.3		1
GM32	Trichophoromyia ininii	MH389554	Trichophoromyia ininii	2.3		1
GM32	Trichophoromyia ininii	MH389554	Trichophoromyia ininii	2.35		1
GM35	Trichophoromyia ininii	MH389713	Trichophoromyia ininii	2.33	2.4	1
GM35	Trichophoromyia ininii	MH389713	Trichophoromyia ininii	2.4		1
GM35	Trichophoromyia ininii	MH389713	Trichophoromyia ininii	2.22		1
GM35	Trichophoromyia ininii	MH389713	Trichophoromyia ininii	2.39		1
GM38	Trichophoromyia ubiquitalis	MH389555	Trichophoromyia ubiquitalis	2.3	2.34	1
GM38	Trichophoromyia ubiquitalis	MH389555	Trichophoromyia ubiquitalis	2.34		1
GM38	Trichophoromyia ubiquitalis	MH389555	Trichophoromyia ubiquitalis	2.28		1
GM38	Trichophoromyia ubiquitalis	MH389555	Trichophoromyia ubiquitalis	2.26		1
GM4	Evandromyia (Barrettomyia) monstruosa	MH389314	not reliable identification	1.37	1.37	0
GM4	Evandromyia (Barrettomyia) monstruosa	MH389314	not reliable identification	1.27		0
GM4	Evandromyia (Barrettomyia) monstruosa	MH389314	not reliable identification	1.22		0
GM4	Evandromyia (Barrettomyia) monstruosa	MH389314	not reliable identification	1.27		0
GM5	Evandromyia (Barrettomyia) monstruosa	MH389559	not reliable identification	1.18	1.26	0
GM5	Evandromyia (Barrettomyia) monstruosa	MH389559	not reliable identification	1.19		0
GM5	Evandromyia (Barrettomyia) monstruosa	MH389559	not reliable identification	1.2		0
GM5	Evandromyia (Barrettomyia) monstruosa	MH389559	not reliable identification	1.26		0
GM39	Trichophoromyia ubiquitalis	MH389556	Trichophoromyia ubiquitalis	2.2	2.28	1
GM39	Trichophoromyia ubiquitalis	MH389556	Trichophoromyia ubiquitalis	2.22		1
GM39	Trichophoromyia ubiquitalis	MH389556	Trichophoromyia ubiquitalis	2.23		1
GM39	Trichophoromyia ubiquitalis	MH389556	Trichophoromyia ubiquitalis	2.28		1
GM6	Bichromomyia flaviscutellata	MH389315	Bichromomyia flaviscutellata	2.2	2.2	1
GM6	Bichromomyia flaviscutellata	MH389315	Bichromomyia flaviscutellata	2.04		1
GM6	Bichromomyia flaviscutellata	MH389315	Bichromomyia flaviscutellata	2.09		1
GM6	Bichromomyia flaviscutellata	MH389315	Bichromomyia flaviscutellata	2.11		1
GM9	Evandromyia (Barrettomyia) monstruosa	MH389316	not reliable identification	1.25	1.25	0
GM9	Evandromyia (Barrettomyia) monstruosa	MH389316	not reliable identification	1.21		0
GM9	Evandromyia (Barrettomyia) monstruosa	MH389316	not reliable identification	1.21		0
GM9	Evandromyia (Barrettomyia) monstruosa	MH389316	not reliable identification	1.19		0
M03	Psychodopygus panamensis	MH389590	not reliable identification	1.31	1.31	0
M03	Psychodopygus panamensis	MH389590	not reliable identification	1		0
M03	Psychodopygus panamensis	MH389590	not reliable identification	1.08		0
M03	Psychodopygus panamensis	MH389590	not reliable identification	1.23		0
M04	Psychodopygus panamensis	MH389591	not reliable identification	1.23	1.23	0
M04	Psychodopygus panamensis	MH389591	not reliable identification	1.22		0
M04	Psychodopygus panamensis	MH389591	not reliable identification	1.19		0
M04	Psychodopygus panamensis	MH389591	not reliable identification	1.1		0
M05	Psychodopygus panamensis	MH389592	not reliable identification	1.17	1.24	0
M05	Psychodopygus panamensis	MH389592	not reliable identification	1.22		0
M05	Psychodopygus panamensis	MH389592	not reliable identification	1.24		0
M05	Psychodopygus panamensis	MH389592	not reliable identification	1.23		0
M07	Psychodopygus panamensis	MH389714	not reliable identification	1.29	1.29	0
M07	Psychodopygus panamensis	MH389714	not reliable identification	1.18		0
M07	Psychodopygus panamensis	MH389714	not reliable identification	1.22		0
M07	Psychodopygus panamensis	MH389714	not reliable identification	1.26		0
M08	Psychodopygus panamensis	MH389593	not reliable identification	1.07	1.39	0
M08	Psychodopygus panamensis	MH389593	not reliable identification	1.23		0
M08	Psychodopygus panamensis	MH389593	not reliable identification	1.26		0
M08	Psychodopygus panamensis	MH389593	not reliable identification	1.39		0
M09	Psychodopygus panamensis	MH389595	not reliable identification	1.21	1.31	0
M09	Psychodopygus panamensis	MH389595	not reliable identification	1.23		0
M09	Psychodopygus panamensis	MH389595	not reliable identification	1.31		0
M09	Psychodopygus panamensis	MH389595	not reliable identification	1.2		0
M10	Psychodopygus panamensis	MH389594	not reliable identification	1.24	1.41	0
M10	Psychodopygus panamensis	MH389594	not reliable identification	1.08		0
M10	Psychodopygus panamensis	MH389594	not reliable identification	1.23		0
M10	Psychodopygus panamensis	MH389594	not reliable identification	1.41		0
M14	Psychodopygus panamensis	MH389596	not reliable identification	1.29	1.34	0
M14	Psychodopygus panamensis	MH389596	not reliable identification	1.25		0
M14	Psychodopygus panamensis	MH389596	not reliable identification	1.34		0
M14	Psychodopygus panamensis	MH389596	not reliable identification	1.25		0
GM7	Trichophoromyia ubiquitalis	MH389541	Trichophoromyia ubiquitalis	2.24	2.24	1
GM7	Trichophoromyia ubiquitalis	MH389541	Trichophoromyia ubiquitalis	2.19		1
GM7	Trichophoromyia ubiquitalis	MH389541	Trichophoromyia ubiquitalis	2.18		1
GM7	Trichophoromyia ubiquitalis	MH389541	Trichophoromyia ubiquitalis	2.21		1
M15	Pressatia choti	MH389597	Pressatia choti	2.03	2.03	1
M15	Pressatia choti	MH389597	Pressatia choti	2		1
M15	Pressatia choti	MH389597	Pressatia choti	2.02		1
M15	Pressatia choti	MH389597	Pressatia choti	2.03		1
M17	Micropygomyia (Sauromyia) trinidadensis	MH389599	not reliable identification	1.24	1.51	0
M17	Micropygomyia (Sauromyia) trinidadensis	MH389599	not reliable identification	1.51		0
M17	Micropygomyia (Sauromyia) trinidadensis	MH389599	not reliable identification	1.4		0
M17	Micropygomyia (Sauromyia) trinidadensis	MH389599	not reliable identification	1.34		0
M18	Psychodopygus panamensis	MH389600	not reliable identification	1.37	1.43	0
M18	Psychodopygus panamensis	MH389600	not reliable identification	1.43		0
M18	Psychodopygus panamensis	MH389600	not reliable identification	1.3		0
M18	Psychodopygus panamensis	MH389600	not reliable identification	1.24		0
M16	Pressatia choti	MH389598	Pressatia choti	1.96	1.97	1
M16	Pressatia choti	MH389598	Pressatia choti	1.83		1
M16	Pressatia choti	MH389598	Pressatia choti	1.81		1
M16	Pressatia choti	MH389598	Pressatia choti	1.97		1
M21	Micropygomyia (Sauromyia) trinidadensis	MH389602	not reliable identification	1.29	1.29	0
M21	Micropygomyia (Sauromyia) trinidadensis	MH389602	not reliable identification	1.28		0
M21	Micropygomyia (Sauromyia) trinidadensis	MH389602	not reliable identification	1.25		0
M21	Micropygomyia (Sauromyia) trinidadensis	MH389602	not reliable identification	1.28		0
M19	Evandromyia (Evandromyia) infraspinosa	MH389601	Evandromyia (Evandromyia) infraspinosa	2.09	2.18	1
M19	Evandromyia (Evandromyia) infraspinosa	MH389601	Evandromyia (Evandromyia) infraspinosa	2.08		1
M19	Evandromyia (Evandromyia) infraspinosa	MH389601	Evandromyia (Evandromyia) infraspinosa	2.16		1
M19	Evandromyia (Evandromyia) infraspinosa	MH389601	Evandromyia (Evandromyia) infraspinosa	2.18		1
M28	Micropygomyia (Sauromyia) trinidadensis	MH389715	not reliable identification	1.28	1.42	0
M28	Micropygomyia (Sauromyia) trinidadensis	MH389715	not reliable identification	1.42		0
M28	Micropygomyia (Sauromyia) trinidadensis	MH389715	not reliable identification	1.39		0
M28	Micropygomyia (Sauromyia) trinidadensis	MH389715	not reliable identification	1.27		0
M22	Pressatia choti	MH389603	Pressatia choti	1.94	2	1
M22	Pressatia choti	MH389603	Pressatia choti	2		1
M22	Pressatia choti	MH389603	Pressatia choti	2		1
M22	Pressatia choti	MH389603	Pressatia choti	1.98		1
M30	Psychodopygus panamensis	MH389605	not reliable identification	1.12	1.38	0
M30	Psychodopygus panamensis	MH389605	not reliable identification	1.17		0
M30	Psychodopygus panamensis	MH389605	not reliable identification	1.38		0
M30	Psychodopygus panamensis	MH389605	not reliable identification	1.21		0
NO3	Evandromyia (Aldamyia) walkeri	MH389606	not reliable identification	1.15	1.33	0
NO3	Evandromyia (Aldamyia) walkeri	MH389606	not reliable identification	1.33		0
NO3	Evandromyia (Aldamyia) walkeri	MH389606	not reliable identification	1.27		0
NO3	Evandromyia (Aldamyia) walkeri	MH389606	not reliable identification	1.26		0
M29	Pressatia choti	MH389604	Pressatia choti	1.85	2.05	1
M29	Pressatia choti	MH389604	Pressatia choti	1.99		1
M29	Pressatia choti	MH389604	Pressatia choti	2.05		1
M29	Pressatia choti	MH389604	Pressatia choti	2.03		1
REA2	Trichophoromyia ininii	MH389648	Trichophoromyia ininii	2.2	2.22	1
REA2	Trichophoromyia ininii	MH389648	Trichophoromyia ininii	2.19		1
REA2	Trichophoromyia ininii	MH389648	Trichophoromyia ininii	2.13		1
REA2	Trichophoromyia ininii	MH389648	Trichophoromyia ininii	2.22		1
REB14	Trichophoromyia ininii	MH389650	Trichophoromyia ininii	2.19	2.34	1
REB14	Trichophoromyia ininii	MH389650	Trichophoromyia ininii	2.22		1
REB14	Trichophoromyia ininii	MH389650	Trichophoromyia ininii	2.34		1
REB14	Trichophoromyia ininii	MH389650	Trichophoromyia ininii	2.23		1
REB15	Trichophoromyia ubiquitalis	MH389651	Trichophoromyia ubiquitalis	2.3	2.48	1
REB15	Trichophoromyia ubiquitalis	MH389651	Trichophoromyia ubiquitalis	2.48		1
REB15	Trichophoromyia ubiquitalis	MH389651	Trichophoromyia ubiquitalis	2.31		1
REB15	Trichophoromyia ubiquitalis	MH389651	Trichophoromyia ubiquitalis	2.34		1
REB16	Trichophoromyia ubiquitalis	MH389652	Trichophoromyia ubiquitalis	2.45	2.54	1
REB16	Trichophoromyia ubiquitalis	MH389652	Trichophoromyia ubiquitalis	2.54		1
REB16	Trichophoromyia ubiquitalis	MH389652	Trichophoromyia ubiquitalis	2.38		1
REB16	Trichophoromyia ubiquitalis	MH389652	Trichophoromyia ubiquitalis	2.38		1
REB26	Trichophoromyia ininii	MH389653	Trichophoromyia ininii	2.37	2.37	1
REB26	Trichophoromyia ininii	MH389653	Trichophoromyia ininii	2.33		1
REB26	Trichophoromyia ininii	MH389653	Trichophoromyia ininii	2.25		1
REB26	Trichophoromyia ininii	MH389653	Trichophoromyia ininii	2.32		1
REB27	Trichophoromyia ubiquitalis	MH389654	Trichophoromyia ubiquitalis	2.27	2.31	1
REB27	Trichophoromyia ubiquitalis	MH389654	Trichophoromyia ubiquitalis	2.29		1
REB27	Trichophoromyia ubiquitalis	MH389654	Trichophoromyia ubiquitalis	2.31		1
REB27	Trichophoromyia ubiquitalis	MH389654	Trichophoromyia ubiquitalis	2.24		1
REB28	Trichophoromyia ubiquitalis	MH389655	Trichophoromyia ubiquitalis	2.48	2.5	1
REB28	Trichophoromyia ubiquitalis	MH389655	Trichophoromyia ubiquitalis	2.24		1
REB28	Trichophoromyia ubiquitalis	MH389655	Trichophoromyia ubiquitalis	2.5		1
REB28	Trichophoromyia ubiquitalis	MH389655	Trichophoromyia ubiquitalis	2.41		1
REB38	Trichophoromyia ubiquitalis	MH389656	Trichophoromyia ubiquitalis	2.62	2.62	1
REB38	Trichophoromyia ubiquitalis	MH389656	Trichophoromyia ubiquitalis	2.34		1
REB38	Trichophoromyia ubiquitalis	MH389656	Trichophoromyia ubiquitalis	2.28		1
REB38	Trichophoromyia ubiquitalis	MH389656	Trichophoromyia ubiquitalis	2.39		1
REB39	Trichophoromyia ininii	MH389657	Trichophoromyia ininii	2.11	2.11	1
REB39	Trichophoromyia ininii	MH389657	Trichophoromyia ininii	1.86		1
REB39	Trichophoromyia ininii	MH389657	Trichophoromyia ininii	1.74		1
REB39	Trichophoromyia ininii	MH389657	Trichophoromyia ininii	2.1		1
REB4	Trichophoromyia ininii	MH389649	Trichophoromyia ininii	2.51	2.51	1
REB4	Trichophoromyia ininii	MH389649	Trichophoromyia ininii	2.39		1
REB4	Trichophoromyia ininii	MH389649	Trichophoromyia ininii	2.33		1
REB4	Trichophoromyia ininii	MH389649	Trichophoromyia ininii	2.36		1
REB40	Trichophoromyia ubiquitalis	MH389658	Trichophoromyia ubiquitalis	2.32	2.48	1
REB40	Trichophoromyia ubiquitalis	MH389658	Trichophoromyia ubiquitalis	2.31		1
REB40	Trichophoromyia ubiquitalis	MH389658	Trichophoromyia ubiquitalis	2.48		1
REB40	Trichophoromyia ubiquitalis	MH389658	Trichophoromyia ubiquitalis	2.36		1
REB48	Trichophoromyia ininii	MH389659	Trichophoromyia ininii	2.27	2.27	1
REB48	Trichophoromyia ininii	MH389659	Trichophoromyia ininii	2.17		1
REB48	Trichophoromyia ininii	MH389659	Trichophoromyia ininii	2.15		1
REB48	Trichophoromyia ininii	MH389659	Trichophoromyia ininii	2.19		1
REB60	Trichophoromyia ubiquitalis	MH389660	Trichophoromyia ubiquitalis	2.44	2.44	1
REB60	Trichophoromyia ubiquitalis	MH389660	Trichophoromyia ubiquitalis	2.25		1
REB60	Trichophoromyia ubiquitalis	MH389660	Trichophoromyia ubiquitalis	2.38		1
REB60	Trichophoromyia ubiquitalis	MH389660	Trichophoromyia ubiquitalis	2.26		1
REB81	Trichophoromyia ubiquitalis	MH389661	Trichophoromyia ubiquitalis	2.21	2.24	1
REB81	Trichophoromyia ubiquitalis	MH389661	Trichophoromyia ubiquitalis	2.2		1
REB81	Trichophoromyia ubiquitalis	MH389661	Trichophoromyia ubiquitalis	2.24		1
REB81	Trichophoromyia ubiquitalis	MH389661	Trichophoromyia ubiquitalis	2.09		1
REC13	Psychodopygus squamiventris maripaensis	MH389662	Psychodopygus squamiventris maripaensis	2.21	2.21	1
REC13	Psychodopygus squamiventris maripaensis	MH389662	Psychodopygus squamiventris maripaensis	2.09		1
REC13	Psychodopygus squamiventris maripaensis	MH389662	Psychodopygus squamiventris maripaensis	1.94		1
REC13	Psychodopygus squamiventris maripaensis	MH389662	Psychodopygus squamiventris maripaensis	2.12		1
SGA11	Trichopygomyia trichopyga / Trichopygomyia depaquiti	MH389561	Trichopygomyia trichopyga / Trichopygomyia depaquiti	1.74	1.74	1
SGA11	Trichopygomyia trichopyga / Trichopygomyia depaquiti	MH389561	Trichopygomyia trichopyga / Trichopygomyia depaquiti	1.66		1
SGA11	Trichopygomyia trichopyga / Trichopygomyia depaquiti	MH389561	Trichopygomyia trichopyga / Trichopygomyia depaquiti	1.53		1
SGA11	Trichopygomyia trichopyga / Trichopygomyia depaquiti	MH389561	Trichopygomyia trichopyga / Trichopygomyia depaquiti	1.51		1
SGA14	Trichopygomyia trichopyga / Trichopygomyia depaquiti	MH389610	Trichopygomyia trichopyga / Trichopygomyia depaquiti	1.66	1.76	1
SGA14	Trichopygomyia trichopyga / Trichopygomyia depaquiti	MH389610	Trichopygomyia trichopyga / Trichopygomyia depaquiti	1.69		1
SGA14	Trichopygomyia trichopyga / Trichopygomyia depaquiti	MH389610	Trichopygomyia trichopyga / Trichopygomyia depaquiti	1.71		1
SGA14	Trichopygomyia trichopyga / Trichopygomyia depaquiti	MH389610	Trichopygomyia trichopyga / Trichopygomyia depaquiti	1.76		1
SGA147	Trichophoromyia ininii	MH389325	Trichophoromyia ininii	2.44	2.49	1
SGA147	Trichophoromyia ininii	MH389325	Trichophoromyia ininii	2.49		1
SGA147	Trichophoromyia ininii	MH389325	Trichophoromyia ininii	2.28		1
SGA147	Trichophoromyia ininii	MH389325	Trichophoromyia ininii	2.44		1
SGA148	Trichopygomyia trichopyga / Trichopygomyia depaquiti	MH389688	Trichopygomyia trichopyga / Trichopygomyia depaquiti	2.02	2.17	1
SGA148	Trichopygomyia trichopyga / Trichopygomyia depaquiti	MH389688	Trichopygomyia trichopyga / Trichopygomyia depaquiti	2.17		1
SGA148	Trichopygomyia trichopyga / Trichopygomyia depaquiti	MH389688	Trichopygomyia trichopyga / Trichopygomyia depaquiti	2.1		1
SGA148	Trichopygomyia trichopyga / Trichopygomyia depaquiti	MH389688	Trichopygomyia trichopyga / Trichopygomyia depaquiti	2.15		1
SGA16	Trichopygomyia trichopyga / Trichopygomyia depaquiti	MH389611	Trichopygomyia trichopyga / Trichopygomyia depaquiti	1.27	1.57	1
SGA16	Trichopygomyia trichopyga / Trichopygomyia depaquiti	MH389611	Bichromomyia flaviscutellata	1.14		1
SGA16	Trichopygomyia trichopyga / Trichopygomyia depaquiti	MH389611	Trichopygomyia trichopyga / Trichopygomyia depaquiti	1.34		1
SGA16	Trichopygomyia trichopyga / Trichopygomyia depaquiti	MH389611	Trichopygomyia trichopyga / Trichopygomyia depaquiti	1.57		1
SGA18	Trichophoromyia ininii	MH389612	Trichophoromyia ininii	1.81	2.2	1
SGA18	Trichophoromyia ininii	MH389612	Trichophoromyia ininii	2.2		1
SGA18	Trichophoromyia ininii	MH389612	Trichophoromyia ininii	1.65		1
SGA18	Trichophoromyia ininii	MH389612	Trichophoromyia ininii	1.7		1
SGA19	Trichophoromyia ininii	MH389613	Trichophoromyia ininii	2.33	2.33	1
SGA19	Trichophoromyia ininii	MH389613	Trichophoromyia ininii	2.24		1
SGA19	Trichophoromyia ininii	MH389613	Trichophoromyia ininii	2.26		1
SGA19	Trichophoromyia ininii	MH389613	Trichophoromyia ininii	2.2		1
SGA24	Trichophoromyia ininii	MH389614	Trichophoromyia ininii	2.53	2.53	1
SGA24	Trichophoromyia ininii	MH389614	Trichophoromyia ininii	2.38		1
SGA24	Trichophoromyia ininii	MH389614	Trichophoromyia ininii	2.29		1
SGA24	Trichophoromyia ininii	MH389614	Trichophoromyia ininii	2.15		1
SGA25	Trichopygomyia trichopyga / Trichopygomyia depaquiti	MH389615	Trichopygomyia trichopyga / Trichopygomyia depaquiti	1.59	2.03	1
SGA25	Trichopygomyia trichopyga / Trichopygomyia depaquiti	MH389615	Trichopygomyia trichopyga / Trichopygomyia depaquiti	2.03		1
SGA25	Trichopygomyia trichopyga / Trichopygomyia depaquiti	MH389615	Trichopygomyia trichopyga / Trichopygomyia depaquiti	1.89		1
SGA25	Trichopygomyia trichopyga / Trichopygomyia depaquiti	MH389615	Trichopygomyia trichopyga / Trichopygomyia depaquiti	1.61		1
SGA27	Psychodopygus ayrozai	MH389663	Psychodopygus ayrozai	1.6	1.86	1
SGA27	Psychodopygus ayrozai	MH389663	Psychodopygus ayrozai	1.62		1
SGA27	Psychodopygus ayrozai	MH389663	Psychodopygus ayrozai	1.74		1
SGA27	Psychodopygus ayrozai	MH389663	Psychodopygus ayrozai	1.86		1
SGA28	Trichophoromyia ininii	MH389664	Trichophoromyia ininii	2.23	2.3	1
SGA28	Trichophoromyia ininii	MH389664	Trichophoromyia ininii	2.22		1
SGA28	Trichophoromyia ininii	MH389664	Trichophoromyia ininii	2.26		1
SGA28	Trichophoromyia ininii	MH389664	Trichophoromyia ininii	2.3		1
SGA29	Psychodopygus squamiventris maripaensis	MH389665	Psychodopygus squamiventris maripaensis	1.62	2.02	1
SGA29	Psychodopygus squamiventris maripaensis	MH389665	Psychodopygus squamiventris maripaensis	1.86		1
SGA29	Psychodopygus squamiventris maripaensis	MH389665	Psychodopygus squamiventris maripaensis	2.02		1
SGA29	Psychodopygus squamiventris maripaensis	MH389665	Psychodopygus squamiventris maripaensis	1.76		1
SGA31	Trichopygomyia trichopyga / Trichopygomyia depaquiti	MH389666	Trichopygomyia trichopyga / Trichopygomyia depaquiti	1.92	1.96	1
SGA31	Trichopygomyia trichopyga / Trichopygomyia depaquiti	MH389666	Trichopygomyia trichopyga / Trichopygomyia depaquiti	1.86		1
SGA31	Trichopygomyia trichopyga / Trichopygomyia depaquiti	MH389666	Trichopygomyia trichopyga / Trichopygomyia depaquiti	1.96		1
SGA31	Trichopygomyia trichopyga / Trichopygomyia depaquiti	MH389666	Trichopygomyia trichopyga / Trichopygomyia depaquiti	1.83		1
SGA35	Trichophoromyia ininii	MH389667	Trichophoromyia ininii	2.23	2.42	1
SGA35	Trichophoromyia ininii	MH389667	Trichophoromyia ininii	2.39		1
SGA35	Trichophoromyia ininii	MH389667	Trichophoromyia ininii	2.42		1
SGA35	Trichophoromyia ininii	MH389667	Trichophoromyia ininii	2.3		1
SGA36	Trichophoromyia ininii	MH389668	Trichophoromyia ininii	2.19	2.19	1
SGA36	Trichophoromyia ininii	MH389668	Trichophoromyia ininii	2.03		1
SGA36	Trichophoromyia ininii	MH389668	Trichophoromyia ininii	1.94		1
SGA36	Trichophoromyia ininii	MH389668	Trichophoromyia ininii	2.05		1
SGA37	Trichophoromyia ininii	MH389669	Trichophoromyia ininii	2.19	2.28	1
SGA37	Trichophoromyia ininii	MH389669	Trichophoromyia ininii	2.28		1
SGA37	Trichophoromyia ininii	MH389669	Trichophoromyia ininii	2.21		1
SGA37	Trichophoromyia ininii	MH389669	Trichophoromyia ininii	2.13		1
SGA38	Trichopygomyia trichopyga / Trichopygomyia depaquiti	MH389670	Trichopygomyia trichopyga / Trichopygomyia depaquiti	2.03	2.12	1
SGA38	Trichopygomyia trichopyga / Trichopygomyia depaquiti	MH389670	Trichopygomyia trichopyga / Trichopygomyia depaquiti	1.96		1
SGA38	Trichopygomyia trichopyga / Trichopygomyia depaquiti	MH389670	Trichopygomyia trichopyga / Trichopygomyia depaquiti	2		1
SGA38	Trichopygomyia trichopyga / Trichopygomyia depaquiti	MH389670	Trichopygomyia trichopyga / Trichopygomyia depaquiti	2.12		1
SGA39	Trichophoromyia ininii	MH389671	Trichophoromyia ininii	2.24	2.35	1
SGA39	Trichophoromyia ininii	MH389671	Trichophoromyia ininii	2.35		1
SGA39	Trichophoromyia ininii	MH389671	Trichophoromyia ininii	2.21		1
SGA39	Trichophoromyia ininii	MH389671	Trichophoromyia ininii	2.22		1
SGA40	Psychodopygus claustrei	MH389672	Psychodopygus claustrei	2.13	2.15	1
SGA40	Psychodopygus claustrei	MH389672	Psychodopygus claustrei	2.09		1
SGA40	Psychodopygus claustrei	MH389672	Psychodopygus claustrei	2.08		1
SGA40	Psychodopygus claustrei	MH389672	Psychodopygus claustrei	2.15		1
SGA42	Trichophoromyia ininii	MH389673	Trichophoromyia ininii	2.08	2.21	1
SGA42	Trichophoromyia ininii	MH389673	Trichophoromyia ininii	1.92		1
SGA42	Trichophoromyia ininii	MH389673	Trichophoromyia ininii	2.21		1
SGA42	Trichophoromyia ininii	MH389673	Trichophoromyia ininii	2.1		1
SGA43	Trichophoromyia ininii	MH389674	Trichophoromyia ininii	2.39	2.39	1
SGA43	Trichophoromyia ininii	MH389674	Trichophoromyia ininii	2.28		1
SGA43	Trichophoromyia ininii	MH389674	Trichophoromyia ininii	2.22		1
SGA43	Trichophoromyia ininii	MH389674	Trichophoromyia ininii	2.21		1
SGA44	Trichopygomyia trichopyga / Trichopygomyia depaquiti	MH389675	Trichopygomyia trichopyga / Trichopygomyia depaquiti	2.02	2.07	1
SGA44	Trichopygomyia trichopyga / Trichopygomyia depaquiti	MH389675	Trichopygomyia trichopyga / Trichopygomyia depaquiti	2.07		1
SGA44	Trichopygomyia trichopyga / Trichopygomyia depaquiti	MH389675	Trichopygomyia trichopyga / Trichopygomyia depaquiti	1.7		1
SGA44	Trichopygomyia trichopyga / Trichopygomyia depaquiti	MH389675	Trichopygomyia trichopyga / Trichopygomyia depaquiti	1.85		1
SGA47	Trichopygomyia trichopyga / Trichopygomyia depaquiti	MH389676	Trichopygomyia trichopyga / Trichopygomyia depaquiti	2.09	2.09	1
SGA47	Trichopygomyia trichopyga / Trichopygomyia depaquiti	MH389676	Trichopygomyia trichopyga / Trichopygomyia depaquiti	2.02		1
SGA47	Trichopygomyia trichopyga / Trichopygomyia depaquiti	MH389676	Trichopygomyia trichopyga / Trichopygomyia depaquiti	1.95		1
SGA47	Trichopygomyia trichopyga / Trichopygomyia depaquiti	MH389676	Trichopygomyia trichopyga / Trichopygomyia depaquiti	2.05		1
SGA48	Trichopygomyia trichopyga / Trichopygomyia depaquiti	MH389677	Trichopygomyia trichopyga / Trichopygomyia depaquiti	2.23	2.24	1
SGA48	Trichopygomyia trichopyga / Trichopygomyia depaquiti	MH389677	Trichopygomyia trichopyga / Trichopygomyia depaquiti	2.11		1
SGA48	Trichopygomyia trichopyga / Trichopygomyia depaquiti	MH389677	Trichopygomyia trichopyga / Trichopygomyia depaquiti	2.19		1
SGA48	Trichopygomyia trichopyga / Trichopygomyia depaquiti	MH389677	Trichopygomyia trichopyga / Trichopygomyia depaquiti	2.24		1
SGA49	Trichophoromyia ininii	MH389678	Trichophoromyia ininii	2.36	2.48	1
SGA49	Trichophoromyia ininii	MH389678	Trichophoromyia ininii	2.31		1
SGA49	Trichophoromyia ininii	MH389678	Trichophoromyia ininii	2.34		1
SGA49	Trichophoromyia ininii	MH389678	Trichophoromyia ininii	2.48		1
SGA5	Trichophoromyia ininii	MH389560	Trichophoromyia ininii	2.39	2.48	1
SGA5	Trichophoromyia ininii	MH389560	Trichophoromyia ininii	2.42		1
SGA5	Trichophoromyia ininii	MH389560	Trichophoromyia ininii	2.48		1
SGA5	Trichophoromyia ininii	MH389560	Trichophoromyia ininii	2.39		1
SGA50	Trichopygomyia trichopyga / Trichopygomyia depaquiti	MH389679	Trichopygomyia trichopyga / Trichopygomyia depaquiti	2.11	2.22	1
SGA50	Trichopygomyia trichopyga / Trichopygomyia depaquiti	MH389679	Trichopygomyia trichopyga / Trichopygomyia depaquiti	1.87		1
SGA50	Trichopygomyia trichopyga / Trichopygomyia depaquiti	MH389679	Trichopygomyia trichopyga / Trichopygomyia depaquiti	1.97		1
SGA50	Trichopygomyia trichopyga / Trichopygomyia depaquiti	MH389679	Trichopygomyia trichopyga / Trichopygomyia depaquiti	2.22		1
SGA52	Trichopygomyia trichopyga / Trichopygomyia depaquiti	MH389680	Trichopygomyia trichopyga / Trichopygomyia depaquiti	1.99	1.99	1
SGA52	Trichopygomyia trichopyga / Trichopygomyia depaquiti	MH389680	Trichopygomyia trichopyga / Trichopygomyia depaquiti	1.77		1
SGA52	Trichopygomyia trichopyga / Trichopygomyia depaquiti	MH389680	Trichopygomyia trichopyga / Trichopygomyia depaquiti	1.61		1
SGA52	Trichopygomyia trichopyga / Trichopygomyia depaquiti	MH389680	Trichopygomyia trichopyga / Trichopygomyia depaquiti	1.75		1
SGA6	Trichophoromyia ininii	MH389607	Trichophoromyia ininii	1.83	1.96	1
SGA6	Trichophoromyia ininii	MH389607	Trichophoromyia ininii	1.96		1
SGA6	Trichophoromyia ininii	MH389607	Trichophoromyia ininii	1.87		1
SGA6	Trichophoromyia ininii	MH389607	Trichophoromyia ininii	1.85		1
SGA60	Trichophoromyia ininii	MH389681	Trichophoromyia ininii	2.25	2.35	1
SGA60	Trichophoromyia ininii	MH389681	Trichophoromyia ininii	2.35		1
SGA60	Trichophoromyia ininii	MH389681	Trichophoromyia ininii	2.16		1
SGA60	Trichophoromyia ininii	MH389681	Trichophoromyia ininii	2.35		1
SGA64	Trichophoromyia ininii	MH389682	Trichophoromyia ininii	2.25	2.25	1
SGA64	Trichophoromyia ininii	MH389682	Trichophoromyia ininii	1.82		1
SGA64	Trichophoromyia ininii	MH389682	Trichophoromyia ininii	2.24		1
SGA64	Trichophoromyia ininii	MH389682	Trichophoromyia ininii	1.87		1
SGA66	Trichophoromyia ininii	MH389683	Trichophoromyia ininii	2.41	2.47	1
SGA66	Trichophoromyia ininii	MH389683	Trichophoromyia ininii	2.23		1
SGA66	Trichophoromyia ininii	MH389683	Trichophoromyia ininii	2.04		1
SGA66	Trichophoromyia ininii	MH389683	Trichophoromyia ininii	2.47		1
SGA67	Trichophoromyia ininii	MH389684	Trichophoromyia ininii	1.86	1.99	1
SGA67	Trichophoromyia ininii	MH389684	Trichophoromyia ininii	1.96		1
SGA67	Trichophoromyia ininii	MH389684	Trichophoromyia ininii	1.99		1
SGA67	Trichophoromyia ininii	MH389684	Trichophoromyia ininii	1.77		1
SGA68	Trichophoromyia ininii	MH389685	Trichophoromyia ininii	2.14	2.14	1
SGA68	Trichophoromyia ininii	MH389685	Trichophoromyia ininii	1.88		1
SGA68	Trichophoromyia ininii	MH389685	Trichophoromyia ininii	1.73		1
SGA68	Trichophoromyia ininii	MH389685	Trichophoromyia ininii	1.75		1
SGA69	Trichopygomyia trichopyga / Trichopygomyia depaquiti	MH389686	Trichopygomyia trichopyga / Trichopygomyia depaquiti	2.03	2.15	1
SGA69	Trichopygomyia trichopyga / Trichopygomyia depaquiti	MH389686	Trichopygomyia trichopyga / Trichopygomyia depaquiti	2		1
SGA69	Trichopygomyia trichopyga / Trichopygomyia depaquiti	MH389686	Trichopygomyia trichopyga / Trichopygomyia depaquiti	2.08		1
SGA69	Trichopygomyia trichopyga / Trichopygomyia depaquiti	MH389686	Trichopygomyia trichopyga / Trichopygomyia depaquiti	2.15		1
SGA7	Trichophoromyia ininii	MH389608	Trichophoromyia ininii	1.94	2.2	1
SGA7	Trichophoromyia ininii	MH389608	Trichophoromyia ininii	2.2		1
SGA7	Trichophoromyia ininii	MH389608	Trichophoromyia ininii	2.13		1
SGA7	Trichophoromyia ininii	MH389608	Trichophoromyia ininii	2.04		1
SGA72	Psychodopygus claustrei	MH389687	Psychodopygus amazonensis	1.51	1.63	1
SGA72	Psychodopygus claustrei	MH389687	Psychodopygus amazonensis	1.54		1
SGA72	Psychodopygus claustrei	MH389687	Psychodopygus amazonensis	1.51		1
SGA72	Psychodopygus claustrei	MH389687	Psychodopygus amazonensis	1.63		1
SGA8	Trichopygomyia trichopyga / Trichopygomyia depaquiti	MH389609	Trichopygomyia trichopyga / Trichopygomyia depaquiti	1.9	1.9	1
SGA8	Trichopygomyia trichopyga / Trichopygomyia depaquiti	MH389609	Trichopygomyia trichopyga / Trichopygomyia depaquiti	1.87		1
SGA8	Trichopygomyia trichopyga / Trichopygomyia depaquiti	MH389609	Trichopygomyia trichopyga / Trichopygomyia depaquiti	1.7		1
SGA8	Trichopygomyia trichopyga / Trichopygomyia depaquiti	MH389609	Trichopygomyia trichopyga / Trichopygomyia depaquiti	1.71		1
SGB113	Trichophoromyia ininii	MH389695	Trichophoromyia ininii	1.65	1.65	1
SGB113	Trichophoromyia ininii	MH389695	Trichophoromyia ininii	1.54		1
SGB113	Trichophoromyia ininii	MH389695	Trichophoromyia ininii	1.48		1
SGB113	Trichophoromyia ininii	MH389695	Trichophoromyia ininii	1.57		1
SGB114	Evandromyia (Evandromyia) infraspinosa	MH389696	Evandromyia (Evandromyia) infraspinosa	2.04	2.1	1
SGB114	Evandromyia (Evandromyia) infraspinosa	MH389696	Evandromyia (Evandromyia) infraspinosa	2.1		1
SGB114	Evandromyia (Evandromyia) infraspinosa	MH389696	Evandromyia (Evandromyia) infraspinosa	2.06		1
SGB114	Evandromyia (Evandromyia) infraspinosa	MH389696	Evandromyia (Evandromyia) infraspinosa	1.99		1
SGB124	Nyssomyia spp.	MH389697	Nyssomyia spp.	2.01	2.03	1
SGB124	Nyssomyia spp.	MH389697	Nyssomyia spp.	2		1
SGB124	Nyssomyia spp.	MH389697	Nyssomyia spp.	2		1
SGB124	Nyssomyia spp.	MH389697	Nyssomyia spp.	2.03		1
SGB125	Trichopygomyia trichopyga / Trichopygomyia depaquiti	MH389698	Trichopygomyia trichopyga / Trichopygomyia depaquiti	2.01	2.11	1
SGB125	Trichopygomyia trichopyga / Trichopygomyia depaquiti	MH389698	Trichopygomyia trichopyga / Trichopygomyia depaquiti	2.11		1
SGB125	Trichopygomyia trichopyga / Trichopygomyia depaquiti	MH389698	Trichopygomyia trichopyga / Trichopygomyia depaquiti	1.92		1
SGB125	Trichopygomyia trichopyga / Trichopygomyia depaquiti	MH389698	Trichopygomyia trichopyga / Trichopygomyia depaquiti	2.1		1
SGB136	Nyssomyia spp.	MH389699	Evandromyia (Evandromyia) infraspinosa	1.08	1.24	1
SGB136	Nyssomyia spp.	MH389699	Evandromyia (Evandromyia) infraspinosa	1.24		1
SGB136	Nyssomyia spp.	MH389699	Nyssomyia spp.	1.2		1
SGB136	Nyssomyia spp.	MH389699	Nyssomyia spp.	1.19		1
SGB138	Trichopygomyia trichopyga / Trichopygomyia depaquiti	MH389700	Trichopygomyia trichopyga / Trichopygomyia depaquiti	2	2.06	1
SGB138	Trichopygomyia trichopyga / Trichopygomyia depaquiti	MH389700	Trichopygomyia trichopyga / Trichopygomyia depaquiti	2.06		1
SGB138	Trichopygomyia trichopyga / Trichopygomyia depaquiti	MH389700	Trichopygomyia trichopyga / Trichopygomyia depaquiti	1.96		1
SGB138	Trichopygomyia trichopyga / Trichopygomyia depaquiti	MH389700	Trichopygomyia trichopyga / Trichopygomyia depaquiti	1.96		1
SGB74	Trichopygomyia trichopyga / Trichopygomyia depaquiti	MH389689	Trichopygomyia trichopyga / Trichopygomyia depaquiti	2.2	2.25	1
SGB74	Trichopygomyia trichopyga / Trichopygomyia depaquiti	MH389689	Trichopygomyia trichopyga / Trichopygomyia depaquiti	2.25		1
SGB74	Trichopygomyia trichopyga / Trichopygomyia depaquiti	MH389689	Trichopygomyia trichopyga / Trichopygomyia depaquiti	2.22		1
SGB74	Trichopygomyia trichopyga / Trichopygomyia depaquiti	MH389689	Trichopygomyia trichopyga / Trichopygomyia depaquiti	2.17		1
SGB75	Trichopygomyia trichopyga / Trichopygomyia depaquiti	MH389690	Trichopygomyia trichopyga / Trichopygomyia depaquiti	2.17	2.34	1
SGB75	Trichopygomyia trichopyga / Trichopygomyia depaquiti	MH389690	Trichopygomyia trichopyga / Trichopygomyia depaquiti	2.34		1
SGB75	Trichopygomyia trichopyga / Trichopygomyia depaquiti	MH389690	Trichopygomyia trichopyga / Trichopygomyia depaquiti	2.11		1
SGB75	Trichopygomyia trichopyga / Trichopygomyia depaquiti	MH389690	Trichopygomyia trichopyga / Trichopygomyia depaquiti	1.86		1
SGB78	Trichopygomyia trichopyga / Trichopygomyia depaquiti	MH389691	Trichopygomyia trichopyga / Trichopygomyia depaquiti	2.36	2.36	1
SGB78	Trichopygomyia trichopyga / Trichopygomyia depaquiti	MH389691	Trichopygomyia trichopyga / Trichopygomyia depaquiti	2.27		1
SGB78	Trichopygomyia trichopyga / Trichopygomyia depaquiti	MH389691	Trichopygomyia trichopyga / Trichopygomyia depaquiti	2.3		1
SGB78	Trichopygomyia trichopyga / Trichopygomyia depaquiti	MH389691	Trichopygomyia trichopyga / Trichopygomyia depaquiti	2.29		1
SGB79	Trichophoromyia ininii	MH389692	Trichophoromyia ininii	2.31	2.34	1
SGB79	Trichophoromyia ininii	MH389692	Trichophoromyia ininii	2.13		1
SGB79	Trichophoromyia ininii	MH389692	Trichophoromyia ininii	2.15		1
SGB79	Trichophoromyia ininii	MH389692	Trichophoromyia ininii	2.34		1
SGB80	Trichophoromyia ininii	MH389693	Trichophoromyia ininii	2.22	2.25	1
SGB80	Trichophoromyia ininii	MH389693	Trichophoromyia ininii	2.03		1
SGB80	Trichophoromyia ininii	MH389693	Trichophoromyia ininii	1.91		1
SGB80	Trichophoromyia ininii	MH389693	Trichophoromyia ininii	2.25		1
SGB81	Trichophoromyia ininii	MH389694	Trichophoromyia ininii	2.07	2.27	1
SGB81	Trichophoromyia ininii	MH389694	Trichophoromyia ininii	2.27		1
SGB81	Trichophoromyia ininii	MH389694	Trichophoromyia ininii	2.25		1
SGB81	Trichophoromyia ininii	MH389694	Trichophoromyia ininii	2.15		1
SGB89	Psychodopygus hirsutus	MH389562	Psychodopygus hirsutus	2.14	2.35	1
SGB89	Psychodopygus hirsutus	MH389562	Psychodopygus hirsutus	2.16		1
SGB89	Psychodopygus hirsutus	MH389562	Psychodopygus hirsutus	2.12		1
SGB89	Psychodopygus hirsutus	MH389562	Psychodopygus hirsutus	2.35		1
