# Supplementary material for: Identification of French Guiana sand flies using MALDI-TOF mass spectrometry with a new mass spectra library
Source: PLoS Negl Trop Dis. 2019 Feb 1;13(2):e0007031. doi: 10.1371/journal.pntd.0007031 (PMC6373979; doi:10.1371/journal.pntd.0007031)
Supplement: S3 Table — (XLS) [file pntd.0007031.s005.xls]

## Sheet: CCI Matrix 
CCI Matrix of French guiana sand flies Mass Spectra Library
0.255947	0.261222	0.278545	0.372206	0.201472	0.215098	0.218535	0.241319	0.169648	0.14523	0.147634	0.0673036	0.330968	0.0676067	0.348623	0.163142	0.28919	0.291202	0.12465	0.336885	0.326995	0.156032	0.293274	0.26272	0.226333	0.217057	0.404249	0.21016	0.352192	0.328814	0.33894	0.249759	0.236766	0.311181	0.358371	0.237033	0.120851	0.211585	0.262796	0.308551	0.281204	0.251829	0.310092	0.310555	0.282101	0.284498	0.29963	0.315988	0.201662	0.275559
0.214824	0.228718	0.234352	0.272043	0.107688	0.190692	0.241037	0.181013	0.160212	0.0431946	0.0997418	0.0589525	0.232102	0.0662281	0.25964	0.196263	0.216235	0.239297	0.164364	0.253413	0.281024	0.140822	0.264141	0.226566	0.195795	0.165166	0.278012	0.213349	0.30084	0.248437	0.250538	0.197513	0.179549	0.2738	0.315669	0.213795	0.0236932	0.195092	0.229473	0.236696	0.212568	0.205715	0.224775	0.259875	0.263822	0.248874	0.231295	0.235579	0.226148	0.228231
0.244201	0.239288	0.192653	0.25819	0.208625	0.183348	0.189288	0.165639	0.2266	0.200292	0.142145	0.0955035	0.222309	0.0674606	0.193631	0.187341	0.144751	0.197626	0.157611	0.193612	0.216245	0.121513	0.253737	0.27212	0.246335	0.240235	0.269226	0.188558	0.324297	0.239495	0.252911	0.230837	0.114402	0.14961	0.159963	0.132292	0.102378	0.103613	0.127252	0.149584	0.157767	0.163516	0.181583	0.194825	0.141304	0.168398	0.184947	0.159872	0.108378	0.150673
0.131052	0.176956	0.163389	0.194047	0.0385684	0.149077	0.0755472	0.0602851	0.0999907	0.0555311	0.0464171	0.0683135	0.194349	0.00387378	0.18552	0.112865	0.163669	0.220784	0.00466753	0.21135	0.173621	0.099153	0.336056	0.228294	0.189087	0.172625	0.194939	0.139461	0.270763	0.223427	0.243539	0.135316	0.0758449	0.094639	0.0911093	0.0508044	0.000295369	0.0844925	0.13069	0.152745	0.0897024	0.144195	0.16668	0.164553	0.113442	0.159491	0.21993	0.186127	0.221656	0.0796323
0.287187	0.286887	0.291945	0.295891	0.239082	0.233188	0.258366	0.230812	0.257425	0.302932	0.217494	0.14232	0.301235	0.0165293	0.243759	0.246528	0.285478	0.250859	0.00533769	0.283592	0.243762	0.224757	0.256831	0.291288	0.274213	0.253166	0.309786	0.164763	0.329211	0.285372	0.286917	0.261373	0.173473	0.240995	0.254232	0.165654	0.0995706	0.196592	0.199502	0.238686	0.192407	0.213484	0.268248	0.28071	0.219568	0.252188	0.281251	0.253295	0.189465	0.29809
0.146474	0.172479	0.20311	0.253071	0.100804	0.269421	0.126726	0.112761	0.187554	0.129682	0.115177	0.0731706	0.165092	0.100234	0.146125	0.110971	0.14924	0.191811	0.00407952	0.164686	0.16872	0.0947342	0.265722	0.247562	0.216001	0.209914	0.20492	0.174856	0.244657	0.227012	0.252842	0.204749	0.107269	0.137261	0.145336	0.101256	0.0229361	0.103386	0.169724	0.201453	0.18832	0.220342	0.201638	0.223368	0.186586	0.217699	0.243667	0.197678	0.236018	0.137994
0.210633	0.21195	0.196326	0.228058	0.0863155	0.263243	0.241205	0.213788	0.291336	0.255881	0.202899	0.113173	0.227726	0.0894787	0.189257	0.165702	0.14504	0.192519	0.130238	0.194679	0.269208	0.119379	0.333597	0.331313	0.320315	0.233447	0.248118	0.223392	0.380945	0.288115	0.315017	0.331249	0.151861	0.144252	0.145781	0.118323	0.0800618	0.111678	0.135142	0.181617	0.179441	0.183238	0.197144	0.207812	0.1785	0.170587	0.238071	0.201537	0.19561	0.231077
0.293964	0.242014	0.270305	0.259357	0.131253	0.194137	0.22948	0.15168	0.17138	0.167605	0.121468	0.107312	0.229871	0.0319424	0.232201	0.147623	0.194022	0.236583	0.124377	0.218185	0.190026	0.147164	0.256322	0.265429	0.228503	0.225975	0.258994	0.156433	0.28315	0.215073	0.229168	0.161418	0.167343	0.156489	0.141105	0.105055	0.00666791	0.134277	0.175512	0.169133	0.142754	0.163142	0.185756	0.18173	0.151503	0.171753	0.184185	0.163056	0.151505	0.15273
0.218058	0.21018	0.176116	0.23874	0.226664	0.173194	0.156472	0.13701	0.154478	0.160432	0.120832	0.0885883	0.211914	0.193487	0.240367	0.177155	0.163967	0.219019	0.175827	0.208381	0.187443	0.115191	0.229784	0.271939	0.238025	0.252325	0.274774	0.165517	0.300185	0.228978	0.241376	0.180912	0.134938	0.149024	0.139066	0.078596	0.0384954	0.130019	0.166885	0.151079	0.129769	0.147926	0.168816	0.203708	0.166268	0.189271	0.189186	0.160396	0.162813	0.13902
0.287293	0.281334	0.258561	0.287539	0.211052	0.192068	0.274941	0.250334	0.245404	0.286971	0.208943	0.128354	0.26657	0.0477561	0.249412	0.188943	0.244884	0.211553	0.137739	0.241991	0.228812	0.171509	0.268846	0.304383	0.262198	0.257259	0.378927	0.216476	0.401505	0.289147	0.309678	0.292797	0.192615	0.235783	0.23372	0.139338	0.129429	0.167891	0.179682	0.192441	0.168464	0.218123	0.241538	0.253318	0.177979	0.191942	0.241343	0.225929	0.189144	0.279542
0.208992	0.155824	0.166149	0.171982	0.0672504	0.127243	0.188751	0.074548	0.0760359	0.0522936	0.0489096	0.0583004	0.190067	0.0653422	0.155941	0.132254	0.103957	0.148829	0.106769	0.145705	0.144929	0.0649677	0.269471	0.177791	0.15711	0.145836	0.188224	0.12282	0.238696	0.169849	0.18791	0.176194	0.0952618	0.0931636	0.0747256	0.0479658	0.119173	0.0518858	0.0780121	0.101392	0.0819563	0.117397	0.119651	0.105935	0.0813221	0.0984917	0.104036	0.0863561	0.0940516	0.0930674
0.293066	0.301761	0.29275	0.32546	0.157886	0.180604	0.270282	0.21357	0.238869	0.285486	0.200306	0.133912	0.247371	0.0968929	0.203119	0.177987	0.174566	0.2183	0.148922	0.203018	0.224322	0.148946	0.290506	0.300272	0.278423	0.279635	0.33112	0.172671	0.360992	0.269323	0.294014	0.256423	0.173179	0.164032	0.154976	0.130724	0.0790581	0.135024	0.135945	0.218924	0.150461	0.185577	0.230592	0.240953	0.193816	0.201068	0.238958	0.213289	0.155493	0.224985
0.236539	0.27411	0.276155	0.287776	0.102879	0.204995	0.240854	0.173324	0.131429	0.0640815	0.0673813	0.0699598	0.356417	0.0507227	0.338583	0.20949	0.353897	0.343226	0.0044893	0.355512	0.320378	0.214722	0.269046	0.196478	0.198551	0.170763	0.329049	0.25745	0.265018	0.270479	0.264224	0.175757	0.259134	0.253357	0.292348	0.216177	0.263409	0.197939	0.253221	0.2737	0.280984	0.272723	0.296244	0.209705	0.220723	0.192386	0.197651	0.228521	0.169271	0.213158
0.292884	0.291583	0.278008	0.359849	0.132536	0.224095	0.260721	0.163969	0.143494	0.142427	0.123829	0.0717314	0.382107	0.0625417	0.361087	0.233293	0.369845	0.346398	0.0275776	0.377038	0.33026	0.248301	0.262872	0.184049	0.183836	0.157488	0.357041	0.286804	0.284474	0.266739	0.273262	0.193136	0.323181	0.282001	0.31377	0.168386	0.209158	0.201751	0.275458	0.26773	0.261374	0.241609	0.272021	0.201458	0.203619	0.188218	0.188213	0.221799	0.153876	0.213434
0.291168	0.336916	0.315355	0.314142	0.0796366	0.263566	0.242874	0.170893	0.133254	0.0586623	0.0529183	0.0577133	0.333519	0.0632318	0.371095	0.203255	0.33931	0.339994	0.00551936	0.349203	0.341842	0.216532	0.259298	0.15928	0.14848	0.122259	0.352161	0.280085	0.283874	0.262308	0.275174	0.191361	0.263437	0.294693	0.331724	0.222017	0.215338	0.232699	0.310929	0.281331	0.271851	0.232468	0.261705	0.246602	0.259591	0.230996	0.236108	0.258012	0.193003	0.201183
0.274313	0.346915	0.307216	0.314964	0.0689998	0.269829	0.243172	0.160816	0.138282	0.0516931	0.063521	0.0649923	0.342349	0.0695688	0.379066	0.194647	0.323816	0.350762	0.00427375	0.346377	0.345264	0.210154	0.335653	0.184258	0.164196	0.141397	0.394038	0.318178	0.330498	0.309168	0.328877	0.213693	0.208966	0.32106	0.33224	0.231427	0.250532	0.243713	0.338957	0.280123	0.27817	0.255695	0.271519	0.258123	0.261131	0.227553	0.281911	0.297998	0.273366	0.194783
0.162315	0.20321	0.18947	0.201691	0.0264801	0.15653	0.179201	0.120651	0.13768	0.0557277	0.0578219	0.0700549	0.253596	0.0403979	0.263242	0.134809	0.242656	0.268384	0.00511698	0.264967	0.24381	0.14145	0.266648	0.178177	0.143266	0.145951	0.385869	0.293614	0.273425	0.234478	0.251326	0.20223	0.220623	0.22204	0.220541	0.193036	0.256526	0.140617	0.226333	0.203397	0.223148	0.201966	0.21745	0.196477	0.171095	0.167797	0.275958	0.277853	0.280639	0.124499
0.200716	0.284179	0.228841	0.224165	0.0664017	0.200697	0.157018	0.104833	0.128648	0.111389	0.088186	0.0981315	0.238906	0.0476798	0.229217	0.160127	0.216229	0.235065	0.00370575	0.231741	0.220758	0.163632	0.265684	0.135869	0.124284	0.101267	0.313334	0.252815	0.260017	0.230919	0.258618	0.159124	0.215796	0.222522	0.222443	0.13135	0.140593	0.146333	0.208969	0.179264	0.192804	0.153865	0.175189	0.180546	0.16997	0.158798	0.228577	0.240008	0.229924	0.148112
0.203867	0.226718	0.228362	0.219908	0.076498	0.132458	0.222568	0.14201	0.10169	0.0661798	0.0218737	0.0328225	0.260329	0.089611	0.215035	0.183734	0.238618	0.228507	0.00294615	0.234425	0.249968	0.193346	0.180613	0.167174	0.143714	0.131235	0.251466	0.268915	0.259565	0.21291	0.186939	0.172909	0.275242	0.197319	0.193805	0.248917	0.335765	0.157672	0.194249	0.220255	0.229633	0.212968	0.208883	0.180373	0.168229	0.140224	0.178858	0.209088	0.167906	0.200056
0.246751	0.342126	0.28667	0.28527	0.0815923	0.247894	0.258581	0.168172	0.16117	0.139225	0.132825	0.125537	0.292471	0.0823308	0.289582	0.197959	0.259782	0.2822	0.00504286	0.289666	0.303702	0.211298	0.279331	0.147202	0.13558	0.110008	0.344821	0.316121	0.339114	0.297061	0.314979	0.206529	0.277649	0.24699	0.249176	0.155431	0.0225704	0.172855	0.244703	0.219511	0.21804	0.185073	0.200614	0.214953	0.209189	0.188231	0.226858	0.254611	0.215467	0.177232
0.199873	0.231948	0.200635	0.207856	0.094254	0.189506	0.257799	0.176489	0.150062	0.0672394	0.0466926	0.0387188	0.302087	0.0782462	0.28098	0.196932	0.279492	0.245484	0.00361424	0.28826	0.291154	0.217016	0.186701	0.142382	0.140833	0.106825	0.276674	0.320367	0.29287	0.234661	0.198916	0.159584	0.301455	0.266651	0.262415	0.111891	0.224382	0.172049	0.217406	0.183413	0.201419	0.212737	0.206305	0.185945	0.172561	0.137105	0.195056	0.241524	0.171556	0.224196
0.222078	0.255712	0.221004	0.243885	0.0828654	0.207648	0.209973	0.126475	0.1594	0.106017	0.0631355	0.0667942	0.316506	0.0559939	0.300244	0.190733	0.307861	0.292964	0.0153385	0.315606	0.275977	0.198416	0.303184	0.182709	0.164755	0.140141	0.380332	0.283304	0.283778	0.240961	0.265213	0.160456	0.222133	0.260747	0.286017	0.154053	0.195283	0.16995	0.243784	0.215144	0.228942	0.20734	0.23288	0.183769	0.179562	0.16131	0.237938	0.241371	0.241304	0.190038
0.225221	0.210413	0.224131	0.240175	0.121615	0.284268	0.215006	0.219857	0.225978	0.229205	0.163005	0.113537	0.279065	0.137909	0.339942	0.190101	0.289055	0.29075	0.008409	0.26327	0.256178	0.200911	0.279638	0.236302	0.199805	0.182852	0.50695	0.379293	0.411674	0.393219	0.389119	0.34191	0.21017	0.353513	0.354552	0.216665	0.150415	0.249834	0.365392	0.284393	0.293093	0.336085	0.310129	0.380807	0.395712	0.350046	0.28143	0.388432	0.276831	0.331585
0.220509	0.249963	0.269563	0.251663	0.101499	0.27919	0.175355	0.147567	0.149809	0.122017	0.106815	0.121625	0.314243	0.145372	0.371291	0.186259	0.298985	0.322223	0.00577558	0.291186	0.278245	0.197478	0.306516	0.23021	0.193762	0.169805	0.523361	0.370863	0.438365	0.448017	0.432858	0.350705	0.209993	0.359277	0.363089	0.238789	0.122131	0.274738	0.390265	0.335192	0.310191	0.329283	0.362886	0.413435	0.43498	0.378598	0.301014	0.41984	0.309331	0.29464
0.178605	0.202995	0.211481	0.20224	0.0775407	0.211646	0.154156	0.111178	0.16081	0.127772	0.0272105	0.0907381	0.263396	0.107944	0.348173	0.143121	0.237817	0.28984	0.00457703	0.247885	0.253981	0.163738	0.310663	0.223279	0.179226	0.157999	0.477606	0.297246	0.348141	0.357518	0.362493	0.251816	0.184029	0.271173	0.322693	0.199666	0.0920279	0.201441	0.280928	0.283583	0.262126	0.299766	0.299392	0.327364	0.36989	0.292454	0.262044	0.366346	0.284148	0.257116
0.159843	0.153167	0.162965	0.194741	0.0516509	0.233409	0.0308136	0.0314678	0.118429	0.0659903	0.0129791	0.0494217	0.175632	0.00368163	0.215244	0.105284	0.178118	0.229597	0.000105483	0.168071	0.166461	0.102573	0.191506	0.195974	0.141033	0.135874	0.40347	0.182132	0.295103	0.365029	0.331195	0.222038	0.0944515	0.25333	0.277364	0.19235	0.0242025	0.1927	0.260392	0.226274	0.265422	0.306703	0.287496	0.303708	0.349382	0.298507	0.214204	0.311276	0.242424	0.148021
0.196165	0.208806	0.25006	0.250349	0.117698	0.218383	0.162624	0.133849	0.189812	0.133492	0.10474	0.0938185	0.316017	0.12806	0.318981	0.183221	0.284869	0.310258	0.00617359	0.262299	0.283307	0.189809	0.334889	0.235748	0.202868	0.17468	0.534696	0.366065	0.418041	0.358875	0.378356	0.302194	0.225353	0.280028	0.308112	0.215206	0.127146	0.207601	0.314375	0.273698	0.307719	0.329237	0.329022	0.326572	0.33876	0.262494	0.278162	0.392818	0.285959	0.300852
0.197861	0.172948	0.191758	0.19106	0.132674	0.258167	0.164901	0.154808	0.201492	0.182616	0.126083	0.0889907	0.247786	0.109676	0.320392	0.173844	0.268736	0.267969	0.0666539	0.253531	0.247974	0.184668	0.270325	0.185086	0.135493	0.121044	0.422704	0.292605	0.328349	0.335316	0.341082	0.292291	0.199184	0.311611	0.342997	0.196044	0.107318	0.230359	0.310185	0.208161	0.215013	0.269953	0.243415	0.306289	0.334524	0.287366	0.253127	0.332978	0.241171	0.293222
0.169022	0.217766	0.21733	0.214327	0.120042	0.211918	0.156186	0.163397	0.187967	0.15551	0.131789	0.0872096	0.244162	0.107644	0.297626	0.153802	0.254381	0.270932	0.00450983	0.23731	0.193183	0.159433	0.309441	0.173597	0.142756	0.153171	0.386291	0.259333	0.288041	0.289676	0.305139	0.233717	0.144437	0.249228	0.304349	0.230233	0.195772	0.20534	0.270722	0.181417	0.167881	0.235657	0.207213	0.21691	0.199569	0.164862	0.200503	0.239285	0.19696	0.232344
0.182706	0.172435	0.182284	0.212778	0.109218	0.233379	0.159028	0.0797809	0.169759	0.157814	0.0642085	0.0981648	0.237697	0.0991965	0.268004	0.132553	0.235019	0.251513	0.00427838	0.221378	0.233972	0.146897	0.284591	0.196587	0.145035	0.145214	0.41853	0.274772	0.3396	0.332308	0.34113	0.302145	0.188103	0.270147	0.28025	0.205761	0.167238	0.170782	0.271247	0.19375	0.227201	0.276406	0.228564	0.287906	0.313109	0.246222	0.23995	0.322265	0.237336	0.245604
0.217191	0.219282	0.213548	0.235475	0.111652	0.237502	0.15968	0.14532	0.187479	0.168116	0.121617	0.11684	0.249942	0.117382	0.302981	0.144389	0.244622	0.276324	0.00464948	0.239466	0.219523	0.157671	0.315065	0.215425	0.156763	0.14605	0.504102	0.33555	0.38275	0.368355	0.384376	0.317166	0.178254	0.291458	0.314197	0.200195	0.185066	0.206804	0.319514	0.249243	0.256338	0.299878	0.271292	0.335385	0.369593	0.298145	0.269291	0.370881	0.277323	0.256033
0.211388	0.221453	0.221444	0.23192	0.103686	0.275236	0.16375	0.118073	0.182415	0.142222	0.0901318	0.120001	0.312206	0.126796	0.369026	0.185453	0.317786	0.321697	0.0202189	0.297931	0.288385	0.201298	0.338248	0.196244	0.159826	0.145588	0.516375	0.356426	0.418748	0.386788	0.411181	0.365831	0.264205	0.353818	0.362853	0.221161	0.0756988	0.232064	0.355162	0.266426	0.261628	0.310897	0.29166	0.394163	0.417704	0.349869	0.305925	0.412445	0.296565	0.338598
0.162845	0.235153	0.230721	0.258689	0.27675	0.295302	0.236359	0.199315	0.249908	0.206092	0.198334	0.135293	0.405281	0.0578002	0.330002	0.274812	0.385798	0.340235	0.0154402	0.359783	0.367875	0.296527	0.282957	0.253971	0.257227	0.223165	0.263942	0.197588	0.365038	0.335388	0.350327	0.253985	0.272258	0.284582	0.259775	0.196895	0.0865935	0.212641	0.21621	0.316829	0.301004	0.264549	0.323149	0.235996	0.252877	0.239091	0.254029	0.28337	0.190021	0.28063
0.16947	0.230891	0.191874	0.276235	0.208192	0.275452	0.135753	0.112747	0.19803	0.107381	0.118736	0.0757293	0.356394	0.0771403	0.370822	0.270906	0.339209	0.32295	0.057184	0.347855	0.319556	0.284792	0.207033	0.212465	0.19783	0.156908	0.227997	0.175057	0.317759	0.30698	0.315988	0.22917	0.199166	0.325117	0.319306	0.158346	0.00458849	0.234896	0.261664	0.30562	0.27104	0.239533	0.296457	0.208144	0.207901	0.223875	0.179909	0.211922	0.145498	0.213041
0.155031	0.227698	0.208496	0.247839	0.26958	0.349098	0.260993	0.212859	0.262674	0.222949	0.2077	0.14946	0.389645	0.123523	0.366349	0.308817	0.405754	0.355355	0.0164427	0.361719	0.353076	0.335175	0.23524	0.248619	0.249968	0.200862	0.259308	0.192141	0.333623	0.30311	0.320232	0.212523	0.266239	0.310118	0.278502	0.197984	0.0361584	0.276569	0.266475	0.34439	0.29483	0.265696	0.332822	0.243109	0.256973	0.262356	0.244191	0.263188	0.183464	0.287649
0.0549196	0.0738773	0.0625517	0.0602792	0.178597	0.191536	0.031435	0.00824459	0.185446	0.008038	0.00677808	0.0220129	0.220716	0.0646765	0.206799	0.190443	0.211116	0.190655	0.082486	0.197898	0.170797	0.205858	0.130629	0.173335	0.134808	0.086411	0.160317	0.0757112	0.192222	0.129014	0.150112	0.0663573	0.165036	0.161428	0.138955	0.0482116	0.00386575	0.117686	0.143378	0.136685	0.128089	0.147094	0.165655	0.0990856	0.090913	0.0902378	0.117393	0.116643	0.0759107	0.14797
0.166545	0.237045	0.22534	0.250237	0.266022	0.325819	0.265749	0.233608	0.267813	0.224037	0.225223	0.140856	0.390473	0.0723867	0.382737	0.330458	0.371122	0.334291	0.017308	0.361259	0.337553	0.329771	0.24288	0.346923	0.325953	0.258099	0.258925	0.215287	0.329811	0.284753	0.30813	0.215176	0.240728	0.329397	0.320876	0.182865	0.0246854	0.263958	0.277157	0.334338	0.284308	0.275783	0.327818	0.242818	0.238251	0.233187	0.267729	0.254251	0.174656	0.329922
0.17505	0.149461	0.142993	0.166299	0.200418	0.205479	0.269015	0.175573	0.199913	0.203475	0.166874	0.126676	0.238352	0.105005	0.267442	0.218451	0.229417	0.244257	0.193816	0.239334	0.245246	0.223096	0.188728	0.25873	0.180074	0.166504	0.243967	0.200832	0.313531	0.2447	0.262064	0.184771	0.095044	0.221344	0.215181	0.00484896	0.0420271	0.130899	0.188567	0.187323	0.155932	0.159131	0.196748	0.159107	0.115862	0.0728705	0.14539	0.151682	0.150169	0.1498
0.174297	0.268727	0.290915	0.297914	0.104082	0.2305	0.040527	0.113381	0.0831087	0.00987644	0.00917139	0.0646482	0.274325	0.145225	0.303803	0.224817	0.306663	0.382927	0.00526785	0.28658	0.263891	0.226339	0.209128	0.228114	0.207255	0.216568	0.358613	0.236607	0.360073	0.388369	0.380194	0.297656	0.117737	0.434675	0.409424	0.285792	0.11029	0.248442	0.322515	0.420517	0.434097	0.384847	0.42557	0.720188	0.725284	0.793018	0.508031	0.559041	0.456485	0.432282
0.0965976	0.132127	0.249057	0.128799	0.193253	0.208756	0.227383	0.256873	0.205836	0.133417	0.134048	0.126392	0.413182	0.219148	0.270237	0.346407	0.386309	0.299102	0.0086689	0.350426	0.300013	0.319544	0.259358	0.29861	0.286057	0.249732	0.370808	0.420599	0.411097	0.329162	0.356793	0.374416	0.239983	0.355166	0.338879	0.1311	0.193874	0.30007	0.290016	0.426698	0.368634	0.368713	0.433584	0.601648	0.571228	0.457998	0.573399	0.62069	0.529095	0.942749
0.108379	0.163057	0.28641	0.178467	0.039736	0.22839	0.186465	0.201625	0.177122	0.0171904	0.0905036	0.0578768	0.27585	0.238716	0.23173	0.210147	0.195983	0.231314	0.0087579	0.203355	0.270648	0.172396	0.273321	0.239732	0.22283	0.195096	0.318709	0.283568	0.310752	0.304043	0.289759	0.272104	0.158027	0.355656	0.309067	0.245181	0.146401	0.274506	0.34157	0.423971	0.272573	0.344686	0.399335	0.664096	0.611532	0.520175	0.828845	0.738851	0.935162	0.529095
0.147478	0.205611	0.296577	0.222482	0.122273	0.248345	0.197339	0.222675	0.205431	0.048321	0.109024	0.125048	0.371728	0.204603	0.301219	0.229086	0.284936	0.319708	0.00823752	0.293513	0.383469	0.2222	0.307882	0.243221	0.220871	0.189392	0.421198	0.373174	0.427776	0.38613	0.3821	0.378812	0.216761	0.393908	0.336113	0.272125	0.202122	0.256025	0.329432	0.4338	0.390538	0.383963	0.450738	0.810424	0.752768	0.612274	0.754865	0.940301	0.738851	0.62069
0.142856	0.193459	0.269196	0.198466	0.128877	0.2803	0.221057	0.222318	0.214715	0.0531942	0.114507	0.112822	0.333086	0.196774	0.276187	0.245237	0.274763	0.254854	0.0075042	0.269181	0.357133	0.189507	0.237367	0.279418	0.281108	0.239298	0.339009	0.29449	0.343344	0.318607	0.321171	0.323188	0.196503	0.422007	0.366906	0.266628	0.215226	0.315641	0.380031	0.42819	0.343365	0.311317	0.376515	0.699871	0.587458	0.568129	0.925342	0.754865	0.828845	0.573399
0.166454	0.234823	0.256892	0.254865	0.117024	0.253877	0.132193	0.0591703	0.128788	0.0681012	0.0656169	0.116823	0.288516	0.198199	0.262633	0.279343	0.314578	0.363198	0.00689298	0.291387	0.296264	0.250663	0.202938	0.186731	0.150352	0.15494	0.321444	0.237995	0.354802	0.352835	0.348173	0.308788	0.142813	0.395358	0.351305	0.247365	0.149956	0.250097	0.284887	0.450459	0.461117	0.325093	0.380227	0.776828	0.741317	0.950057	0.568129	0.612274	0.520175	0.457998
0.153028	0.228114	0.281651	0.252165	0.0793624	0.23257	0.162571	0.200808	0.122087	0.166153	0.125802	0.128279	0.310137	0.242279	0.28527	0.276272	0.263842	0.355995	0.00940057	0.267887	0.314348	0.268117	0.249032	0.243226	0.206752	0.202369	0.397628	0.344561	0.398742	0.37365	0.356032	0.384658	0.175958	0.36011	0.343738	0.29036	0.211598	0.261252	0.335741	0.429937	0.407915	0.340828	0.435274	0.825441	0.944866	0.741317	0.587458	0.752768	0.611532	0.571228
0.170806	0.225476	0.279914	0.257112	0.117045	0.264322	0.176564	0.21576	0.166194	0.0657869	0.185692	0.11022	0.351405	0.238716	0.29615	0.27859	0.299136	0.35462	0.0089459	0.306957	0.374527	0.259104	0.269423	0.234224	0.197625	0.183339	0.381985	0.361715	0.439188	0.399117	0.382066	0.394775	0.193146	0.442735	0.377675	0.28167	0.231172	0.28057	0.331293	0.46994	0.437578	0.371941	0.43682	0.923785	0.825441	0.776828	0.699871	0.810424	0.664096	0.601648
0.210851	0.263151	0.34706	0.28402	0.181299	0.280359	0.199635	0.24006	0.227991	0.14705	0.125814	0.108806	0.427837	0.23672	0.321809	0.239462	0.388084	0.339365	0.0893134	0.368145	0.292223	0.30446	0.257917	0.399962	0.401981	0.374834	0.357926	0.375942	0.418817	0.386175	0.363036	0.342719	0.23963	0.336164	0.390539	0.312828	0.188695	0.327972	0.373686	0.763113	0.661932	0.715247	0.902312	0.43682	0.435274	0.380227	0.376515	0.450738	0.399335	0.433584
0.180921	0.240482	0.277721	0.249667	0.170754	0.254953	0.230725	0.195641	0.261006	0.19151	0.146227	0.122789	0.382609	0.17235	0.296457	0.197407	0.354526	0.321768	0.126193	0.327734	0.267714	0.259025	0.254221	0.352398	0.34339	0.329394	0.322512	0.315664	0.376042	0.321004	0.302197	0.256513	0.184392	0.305685	0.339078	0.287163	0.201654	0.276888	0.320147	0.637683	0.595082	0.921081	0.715247	0.371941	0.340828	0.325093	0.311317	0.383963	0.344686	0.368713
0.208566	0.270852	0.276828	0.311244	0.143075	0.204355	0.183769	0.147241	0.16575	0.0196229	0.0114092	0.0669111	0.383084	0.15745	0.244662	0.204762	0.296411	0.332881	0.00454614	0.288647	0.287706	0.253613	0.199854	0.366606	0.338226	0.298794	0.320593	0.334088	0.364333	0.327249	0.306545	0.316085	0.215405	0.272374	0.319711	0.335908	0.267811	0.265751	0.342185	0.736175	0.941733	0.595082	0.661932	0.437578	0.407915	0.461117	0.343365	0.390538	0.272573	0.368634
0.200029	0.287238	0.34525	0.308432	0.147996	0.280035	0.211798	0.212544	0.18701	0.167817	0.137896	0.107743	0.433681	0.243018	0.32967	0.253929	0.341112	0.371309	0.174159	0.344831	0.329888	0.275269	0.202112	0.364722	0.35845	0.329062	0.305137	0.310342	0.355408	0.315339	0.304361	0.273486	0.25085	0.333903	0.367279	0.358576	0.246195	0.335191	0.437159	0.926688	0.736175	0.637683	0.763113	0.46994	0.429937	0.450459	0.42819	0.4338	0.423971	0.426698
0.184155	0.208797	0.215649	0.230752	0.115813	0.321897	0.18923	0.230758	0.197725	0.240054	0.0279025	0.0475451	0.2593	0.141697	0.339652	0.205808	0.277007	0.275334	0.162396	0.243513	0.218997	0.200742	0.167271	0.295049	0.289848	0.278223	0.360725	0.274574	0.268755	0.26826	0.248037	0.206402	0.180033	0.505712	0.511923	0.345029	0.158182	0.620885	0.964296	0.437159	0.342185	0.320147	0.373686	0.331293	0.335741	0.284887	0.380031	0.329432	0.34157	0.290016
0.145249	0.167197	0.189519	0.156682	0.130512	0.283124	0.167404	0.259584	0.173694	0.154474	0.247333	0.0520339	0.242991	0.135025	0.30515	0.236721	0.264327	0.224105	0.165562	0.221231	0.192831	0.221914	0.129956	0.250422	0.256526	0.242015	0.259476	0.197082	0.215361	0.193297	0.193758	0.143533	0.157159	0.384757	0.397306	0.366678	0.165047	0.667024	0.620885	0.335191	0.265751	0.276888	0.327972	0.28057	0.261252	0.250097	0.315641	0.256025	0.274506	0.30007
0.00822419	0.00450573	0.138231	0.00483879	0.0001447	0.0702952	0.0361854	0.15478	0.0969116	0.0743773	0.00467474	0.000991119	0.142134	0.127799	0.113864	0.00618602	0.0716754	0.134	0.00534405	0.111415	0.161476	0.161485	0.0310944	0.192052	0.147687	0.1498	0.169796	0.219571	0.187641	0.163238	0.151001	0.202308	0.144368	0.0857108	0.182746	0.546944	0.799912	0.165047	0.158182	0.246195	0.267811	0.201654	0.188695	0.231172	0.211598	0.149956	0.215226	0.202122	0.146401	0.193874
0.181811	0.235275	0.269846	0.232597	0.060987	0.210478	0.0882751	0.0202522	0.0554876	0.0246424	0.0242994	0.0308986	0.206277	0.0072669	0.221854	0.156058	0.187595	0.24489	0.000523253	0.182001	0.208221	0.121144	0.120054	0.154755	0.135908	0.142399	0.207734	0.0949691	0.199078	0.21807	0.228085	0.138006	0.103295	0.333229	0.343751	0.820943	0.546944	0.366678	0.345029	0.358576	0.335908	0.287163	0.312828	0.28167	0.29036	0.247365	0.266628	0.272125	0.245181	0.1311
0.22427	0.242313	0.278714	0.232764	0.14785	0.314621	0.225273	0.128901	0.211153	0.0908205	0.104556	0.0499542	0.328755	0.164901	0.401605	0.283444	0.360089	0.312589	0.11479	0.322625	0.264246	0.292179	0.159612	0.262891	0.273228	0.257952	0.334554	0.204608	0.28819	0.325635	0.311693	0.205492	0.195867	0.735692	0.879663	0.343751	0.182746	0.397306	0.511923	0.367279	0.319711	0.339078	0.390539	0.377675	0.343738	0.351305	0.366906	0.336113	0.309067	0.338879
0.197247	0.235157	0.249978	0.198638	0.154468	0.291419	0.238775	0.161135	0.170868	0.120709	0.0156292	0.120364	0.320134	0.170961	0.373234	0.291714	0.323807	0.270035	0.131471	0.308108	0.296895	0.286803	0.180134	0.268221	0.263747	0.260521	0.337302	0.231162	0.31913	0.315506	0.309301	0.216569	0.282094	0.90849	0.735692	0.333229	0.0857108	0.384757	0.505712	0.333903	0.272374	0.305685	0.336164	0.442735	0.36011	0.395358	0.422007	0.393908	0.355656	0.355166
0.11497	0.261741	0.281254	0.277956	0.132429	0.115915	0.143628	0.151822	0.123746	0.163323	0.0821473	0.129279	0.27379	0.198935	0.207531	0.261725	0.219541	0.223183	0.235397	0.233964	0.273185	0.248451	0.168449	0.167011	0.163151	0.13341	0.236753	0.26166	0.268884	0.24115	0.240883	0.24525	0.862739	0.282094	0.195867	0.103295	0.144368	0.157159	0.180033	0.25085	0.215405	0.184392	0.23963	0.193146	0.175958	0.142813	0.196503	0.216761	0.158027	0.239983
0.242219	0.189476	0.217069	0.278186	0.108104	0.162283	0.2101	0.234466	0.147946	0.194666	0.160938	0.161784	0.274283	0.159987	0.223879	0.14485	0.175017	0.213473	0.00585758	0.231991	0.280239	0.194555	0.259232	0.231615	0.219831	0.145223	0.387914	0.695518	0.744433	0.656981	0.654712	0.960909	0.24525	0.216569	0.205492	0.138006	0.202308	0.143533	0.206402	0.273486	0.316085	0.256513	0.342719	0.394775	0.384658	0.308788	0.323188	0.378812	0.272104	0.374416
0.218061	0.239658	0.272969	0.372561	0.232142	0.237833	0.235975	0.230289	0.169019	0.176232	0.215215	0.185462	0.329338	0.147023	0.258079	0.164437	0.235159	0.286711	0.12071	0.285947	0.312959	0.168088	0.323887	0.257808	0.255912	0.190569	0.395499	0.552847	0.739192	0.811009	0.880494	0.654712	0.240883	0.309301	0.311693	0.228085	0.151001	0.193758	0.248037	0.304361	0.306545	0.302197	0.363036	0.382066	0.356032	0.348173	0.321171	0.3821	0.289759	0.356793
0.275486	0.248425	0.280706	0.371895	0.21185	0.220325	0.222213	0.233491	0.156564	0.201316	0.198299	0.175373	0.321693	0.16311	0.24842	0.171977	0.233354	0.271479	0.13656	0.271523	0.294612	0.186753	0.291052	0.243049	0.240458	0.191723	0.394169	0.546659	0.727677	0.863874	0.811009	0.656981	0.24115	0.315506	0.325635	0.21807	0.163238	0.193297	0.26826	0.315339	0.327249	0.321004	0.386175	0.399117	0.37365	0.352835	0.318607	0.38613	0.304043	0.329162
0.253136	0.250874	0.261108	0.357777	0.203372	0.255862	0.330399	0.306709	0.246388	0.268292	0.237969	0.169574	0.396013	0.179995	0.326099	0.217139	0.319274	0.317792	0.175717	0.346342	0.369179	0.237103	0.366845	0.31251	0.297901	0.21552	0.491261	0.685649	0.870511	0.727677	0.739192	0.744433	0.268884	0.31913	0.28819	0.199078	0.187641	0.215361	0.268755	0.355408	0.364333	0.376042	0.418817	0.439188	0.398742	0.354802	0.343344	0.427776	0.310752	0.411097
0.139294	0.121455	0.228577	0.211629	0.0618607	0.115491	0.248572	0.258562	0.15703	0.190937	0.190942	0.135243	0.281563	0.182136	0.24579	0.101877	0.213112	0.204523	0.00803662	0.240955	0.255134	0.182833	0.248143	0.263852	0.234952	0.176241	0.461443	0.921461	0.685649	0.546659	0.552847	0.695518	0.26166	0.231162	0.204608	0.0949691	0.219571	0.197082	0.274574	0.310342	0.334088	0.315664	0.375942	0.361715	0.344561	0.237995	0.29449	0.373174	0.283568	0.420599
0.272217	0.270914	0.252924	0.291523	0.145122	0.253463	0.32147	0.294637	0.251258	0.298214	0.205537	0.157483	0.352383	0.16003	0.41973	0.198078	0.350419	0.339208	0.182502	0.335073	0.287225	0.205485	0.302898	0.307174	0.270841	0.300757	0.861398	0.461443	0.491261	0.394169	0.395499	0.387914	0.236753	0.337302	0.334554	0.207734	0.169796	0.259476	0.360725	0.305137	0.320593	0.322512	0.357926	0.381985	0.397628	0.321444	0.339009	0.421198	0.318709	0.370808
0.121725	0.178747	0.169227	0.16739	0.0809809	0.197081	0.253538	0.360079	0.274008	0.237718	0.200271	0.161147	0.241918	0.0140896	0.252255	0.134724	0.182989	0.201819	0.068577	0.190372	0.214709	0.138786	0.234383	0.787289	0.780703	0.933415	0.300757	0.176241	0.21552	0.191723	0.190569	0.145223	0.13341	0.260521	0.257952	0.142399	0.1498	0.242015	0.278223	0.329062	0.298794	0.329394	0.374834	0.183339	0.202369	0.15494	0.239298	0.189392	0.195096	0.249732
0.150326	0.178375	0.168859	0.165986	0.147527	0.268063	0.243626	0.346945	0.321392	0.241803	0.168494	0.181689	0.25591	0.12948	0.262936	0.217002	0.235026	0.221937	0.0679179	0.245521	0.271771	0.200088	0.291985	0.802415	0.889012	0.780703	0.270841	0.234952	0.297901	0.240458	0.255912	0.219831	0.163151	0.263747	0.273228	0.135908	0.147687	0.256526	0.289848	0.35845	0.338226	0.34339	0.401981	0.197625	0.206752	0.150352	0.281108	0.220871	0.22283	0.286057
0.137148	0.183815	0.180702	0.172463	0.139248	0.296725	0.284077	0.352712	0.361861	0.254572	0.200692	0.16083	0.269148	0.14137	0.304204	0.21126	0.238056	0.255021	0.096126	0.267043	0.296594	0.201632	0.279645	0.858374	0.802415	0.787289	0.307174	0.263852	0.31251	0.243049	0.257808	0.231615	0.167011	0.268221	0.262891	0.154755	0.192052	0.250422	0.295049	0.364722	0.366606	0.352398	0.399962	0.234224	0.243226	0.186731	0.279418	0.243221	0.239732	0.29861
0.0957674	0.186919	0.212667	0.206547	0.11594	0.18758	0.144303	0.14896	0.153819	0.0977346	0.087795	0.161173	0.356928	0.116624	0.265724	0.224323	0.282964	0.327632	0.189622	0.313072	0.345892	0.166933	0.903562	0.279645	0.291985	0.234383	0.302898	0.248143	0.366845	0.291052	0.323887	0.259232	0.168449	0.180134	0.159612	0.120054	0.0310944	0.129956	0.167271	0.202112	0.199854	0.254221	0.257917	0.269423	0.249032	0.202938	0.237367	0.307882	0.273321	0.259358
0.126728	0.194251	0.188546	0.141104	0.150473	0.199618	0.198083	0.167293	0.195832	0.0501588	0.155229	0.0360426	0.363588	0.611807	0.295933	0.787182	0.388748	0.358952	0.692334	0.372413	0.316026	0.855682	0.166933	0.201632	0.200088	0.138786	0.205485	0.182833	0.237103	0.186753	0.168088	0.194555	0.248451	0.286803	0.292179	0.121144	0.161485	0.221914	0.200742	0.275269	0.253613	0.259025	0.30446	0.259104	0.268117	0.250663	0.189507	0.2222	0.172396	0.319544
0.178751	0.221344	0.223782	0.240156	0.169146	0.320769	0.314922	0.172021	0.220888	0.210764	0.109525	0.0786776	0.590888	0.182442	0.527158	0.357132	0.621799	0.645278	0.321931	0.729924	0.916301	0.316026	0.345892	0.296594	0.271771	0.214709	0.287225	0.255134	0.369179	0.294612	0.312959	0.280239	0.273185	0.296895	0.264246	0.208221	0.161476	0.192831	0.218997	0.329888	0.287706	0.267714	0.292223	0.374527	0.314348	0.296264	0.357133	0.383469	0.270648	0.300013
0.203522	0.208686	0.18215	0.281379	0.229763	0.331118	0.295976	0.137071	0.2769	0.175721	0.0817376	0.0528334	0.7433	0.218718	0.649919	0.376514	0.808068	0.754572	0.350033	0.902155	0.729924	0.372413	0.313072	0.267043	0.245521	0.190372	0.335073	0.240955	0.346342	0.271523	0.285947	0.231991	0.233964	0.308108	0.322625	0.182001	0.111415	0.221231	0.243513	0.344831	0.288647	0.327734	0.368145	0.306957	0.267887	0.291387	0.269181	0.293513	0.203355	0.350426
0.000200675	0.000378314	0.0643955	0.00061132	0.0456303	0.138405	0.216212	0.00498445	0.00603136	0.00118963	0.00286116	0.00750563	0.295104	0.641247	0.224508	0.761726	0.32628	0.343016	0.894212	0.350033	0.321931	0.692334	0.189622	0.096126	0.0679179	0.068577	0.182502	0.00803662	0.175717	0.13656	0.12071	0.00585758	0.235397	0.131471	0.11479	0.000523253	0.00534405	0.165562	0.162396	0.174159	0.00454614	0.126193	0.0893134	0.0089459	0.00940057	0.00689298	0.0075042	0.00823752	0.0087579	0.0086689
0.191864	0.269088	0.28155	0.288928	0.170741	0.296215	0.232181	0.108629	0.218809	0.175972	0.0899534	0.0651713	0.692283	0.184865	0.599587	0.384309	0.78853	0.904096	0.343016	0.754572	0.645278	0.358952	0.327632	0.255021	0.221937	0.201819	0.339208	0.204523	0.317792	0.271479	0.286711	0.213473	0.223183	0.270035	0.312589	0.24489	0.134	0.224105	0.275334	0.371309	0.332881	0.321768	0.339365	0.35462	0.355995	0.363198	0.254854	0.319708	0.231314	0.299102
0.191681	0.215404	0.1971	0.249438	0.20458	0.336448	0.272768	0.121914	0.289764	0.207531	0.0692267	0.0557194	0.760814	0.197072	0.651057	0.395169	0.919705	0.78853	0.32628	0.808068	0.621799	0.388748	0.282964	0.238056	0.235026	0.182989	0.350419	0.213112	0.319274	0.233354	0.235159	0.175017	0.219541	0.323807	0.360089	0.187595	0.0716754	0.264327	0.277007	0.341112	0.296411	0.354526	0.388084	0.299136	0.263842	0.314578	0.274763	0.284936	0.195983	0.386309
0.106304	0.210684	0.205391	0.156025	0.15165	0.231137	0.244416	0.0214951	0.199003	0.00876545	0.0172889	0.041384	0.36673	0.445902	0.28001	0.960924	0.395169	0.384309	0.761726	0.376514	0.357132	0.787182	0.224323	0.21126	0.217002	0.134724	0.198078	0.101877	0.217139	0.171977	0.164437	0.14485	0.261725	0.291714	0.283444	0.156058	0.00618602	0.236721	0.205808	0.253929	0.204762	0.197407	0.239462	0.27859	0.276272	0.279343	0.245237	0.229086	0.210147	0.346407
0.21757	0.209247	0.183958	0.238902	0.161746	0.359964	0.275847	0.307919	0.277977	0.276915	0.198414	0.0594536	0.580092	0.18149	0.875355	0.28001	0.651057	0.599587	0.224508	0.649919	0.527158	0.295933	0.265724	0.304204	0.262936	0.252255	0.41973	0.24579	0.326099	0.24842	0.258079	0.223879	0.207531	0.373234	0.401605	0.221854	0.113864	0.30515	0.339652	0.32967	0.244662	0.296457	0.321809	0.29615	0.28527	0.262633	0.276187	0.301219	0.23173	0.270237
0.00694435	0.00729315	0.237159	0.00664056	0.0675142	0.0710655	0.080604	0.0985128	0.0949139	0.00527737	0.0897994	0.00502291	0.228088	0.971625	0.18149	0.445902	0.197072	0.184865	0.641247	0.218718	0.182442	0.611807	0.116624	0.14137	0.12948	0.0140896	0.16003	0.182136	0.179995	0.16311	0.147023	0.159987	0.198935	0.170961	0.164901	0.0072669	0.127799	0.135025	0.141697	0.243018	0.15745	0.17235	0.23672	0.238716	0.242279	0.198199	0.196774	0.204603	0.238716	0.219148
0.194486	0.235461	0.271154	0.284895	0.231758	0.315653	0.263485	0.205356	0.273397	0.110906	0.124272	0.0947028	0.85143	0.228088	0.580092	0.36673	0.760814	0.692283	0.295104	0.7433	0.590888	0.363588	0.356928	0.269148	0.25591	0.241918	0.352383	0.281563	0.396013	0.321693	0.329338	0.274283	0.27379	0.320134	0.328755	0.206277	0.142134	0.242991	0.2593	0.433681	0.383084	0.382609	0.427837	0.351405	0.310137	0.288516	0.333086	0.371728	0.27585	0.413182
0.0887821	0.108138	0.102719	0.0882526	0.0263667	0.0676716	0.0789466	0.116097	0.0721711	0.117248	0.0918014	0.938411	0.0947028	0.00502291	0.0594536	0.041384	0.0557194	0.0651713	0.00750563	0.0528334	0.0786776	0.0360426	0.161173	0.16083	0.181689	0.161147	0.157483	0.135243	0.169574	0.175373	0.185462	0.161784	0.129279	0.120364	0.0499542	0.0308986	0.000991119	0.0520339	0.0475451	0.107743	0.0669111	0.122789	0.108806	0.11022	0.128279	0.116823	0.112822	0.125048	0.0578768	0.126392
0.069342	0.122936	0.153071	0.126877	0.0118377	0.112961	0.342171	0.354392	0.455544	0.410056	0.801295	0.0918014	0.124272	0.0897994	0.198414	0.0172889	0.0692267	0.0899534	0.00286116	0.0817376	0.109525	0.155229	0.087795	0.200692	0.168494	0.200271	0.205537	0.190942	0.237969	0.198299	0.215215	0.160938	0.0821473	0.0156292	0.104556	0.0242994	0.00467474	0.247333	0.0279025	0.137896	0.0114092	0.146227	0.125814	0.185692	0.125802	0.0656169	0.114507	0.109024	0.0905036	0.134048
0.16198	0.153604	0.181646	0.166415	0.00962062	0.0797244	0.452604	0.5738	0.531274	0.928989	0.410056	0.117248	0.110906	0.00527737	0.276915	0.00876545	0.207531	0.175972	0.00118963	0.175721	0.210764	0.0501588	0.0977346	0.254572	0.241803	0.237718	0.298214	0.190937	0.268292	0.201316	0.176232	0.194666	0.163323	0.120709	0.0908205	0.0246424	0.0743773	0.154474	0.240054	0.167817	0.0196229	0.19151	0.14705	0.0657869	0.166153	0.0681012	0.0531942	0.048321	0.0171904	0.133417
0.0987328	0.147465	0.134322	0.105872	0.157198	0.545647	0.471398	0.466349	0.865774	0.531274	0.455544	0.0721711	0.273397	0.0949139	0.277977	0.199003	0.289764	0.218809	0.00603136	0.2769	0.220888	0.195832	0.153819	0.361861	0.321392	0.274008	0.251258	0.15703	0.246388	0.156564	0.169019	0.147946	0.123746	0.170868	0.211153	0.0554876	0.0969116	0.173694	0.197725	0.18701	0.16575	0.261006	0.227991	0.166194	0.122087	0.128788	0.214715	0.205431	0.177122	0.205836
0.154095	0.143876	0.180572	0.13687	0.0100455	0.0824039	0.410079	0.7986	0.466349	0.5738	0.354392	0.116097	0.205356	0.0985128	0.307919	0.0214951	0.121914	0.108629	0.00498445	0.137071	0.172021	0.167293	0.14896	0.352712	0.346945	0.360079	0.294637	0.258562	0.306709	0.233491	0.230289	0.234466	0.151822	0.161135	0.128901	0.0202522	0.15478	0.259584	0.230758	0.212544	0.147241	0.195641	0.24006	0.21576	0.200808	0.0591703	0.222318	0.222675	0.201625	0.256873
0.237939	0.185397	0.22794	0.182548	0.0354688	0.374636	0.61667	0.410079	0.471398	0.452604	0.342171	0.0789466	0.263485	0.080604	0.275847	0.244416	0.272768	0.232181	0.216212	0.295976	0.314922	0.198083	0.144303	0.284077	0.243626	0.253538	0.32147	0.248572	0.330399	0.222213	0.235975	0.2101	0.143628	0.238775	0.225273	0.0882751	0.0361854	0.167404	0.18923	0.211798	0.183769	0.230725	0.199635	0.176564	0.162571	0.132193	0.221057	0.197339	0.186465	0.227383
0.151884	0.202627	0.176848	0.174615	0.118396	0.936037	0.374636	0.0824039	0.545647	0.0797244	0.112961	0.0676716	0.315653	0.0710655	0.359964	0.231137	0.336448	0.296215	0.138405	0.331118	0.320769	0.199618	0.18758	0.296725	0.268063	0.197081	0.253463	0.115491	0.255862	0.220325	0.237833	0.162283	0.115915	0.291419	0.314621	0.210478	0.0702952	0.283124	0.321897	0.280035	0.204355	0.254953	0.280359	0.264322	0.23257	0.253877	0.2803	0.248345	0.22839	0.208756
0.143552	0.126526	0.120193	0.178171	0.909532	0.118396	0.0354688	0.0100455	0.157198	0.00962062	0.0118377	0.0263667	0.231758	0.0675142	0.161746	0.15165	0.20458	0.170741	0.0456303	0.229763	0.169146	0.150473	0.11594	0.139248	0.147527	0.0809809	0.145122	0.0618607	0.203372	0.21185	0.232142	0.108104	0.132429	0.154468	0.14785	0.060987	0.0001447	0.130512	0.115813	0.147996	0.143075	0.170754	0.181299	0.117045	0.0793624	0.117024	0.128877	0.122273	0.039736	0.193253
0.470167	0.538848	0.45781	0.939214	0.178171	0.174615	0.182548	0.13687	0.105872	0.166415	0.126877	0.0882526	0.284895	0.00664056	0.238902	0.156025	0.249438	0.288928	0.00061132	0.281379	0.240156	0.141104	0.206547	0.172463	0.165986	0.16739	0.291523	0.211629	0.357777	0.371895	0.372561	0.278186	0.277956	0.198638	0.232764	0.232597	0.00483879	0.156682	0.230752	0.308432	0.311244	0.249667	0.28402	0.257112	0.252165	0.254865	0.198466	0.222482	0.178467	0.128799
0.421508	0.634638	0.977608	0.45781	0.120193	0.176848	0.22794	0.180572	0.134322	0.181646	0.153071	0.102719	0.271154	0.237159	0.183958	0.205391	0.1971	0.28155	0.0643955	0.18215	0.223782	0.188546	0.212667	0.180702	0.168859	0.169227	0.252924	0.228577	0.261108	0.280706	0.272969	0.217069	0.281254	0.249978	0.278714	0.269846	0.138231	0.189519	0.215649	0.34525	0.276828	0.277721	0.34706	0.279914	0.281651	0.256892	0.269196	0.296577	0.28641	0.249057
0.509655	0.906763	0.634638	0.538848	0.126526	0.202627	0.185397	0.143876	0.147465	0.153604	0.122936	0.108138	0.235461	0.00729315	0.209247	0.210684	0.215404	0.269088	0.000378314	0.208686	0.221344	0.194251	0.186919	0.183815	0.178375	0.178747	0.270914	0.121455	0.250874	0.248425	0.239658	0.189476	0.261741	0.235157	0.242313	0.235275	0.00450573	0.167197	0.208797	0.287238	0.270852	0.240482	0.263151	0.225476	0.228114	0.234823	0.193459	0.205611	0.163057	0.132127
0.823624	0.509655	0.421508	0.470167	0.143552	0.151884	0.237939	0.154095	0.0987328	0.16198	0.069342	0.0887821	0.194486	0.00694435	0.21757	0.106304	0.191681	0.191864	0.000200675	0.203522	0.178751	0.126728	0.0957674	0.137148	0.150326	0.121725	0.272217	0.139294	0.253136	0.275486	0.218061	0.242219	0.11497	0.197247	0.22427	0.181811	0.00822419	0.145249	0.184155	0.200029	0.208566	0.180921	0.210851	0.170806	0.153028	0.166454	0.142856	0.147478	0.108379	0.0965976
[truncated: 40 more columns]
