# Supplementary material for: Identification of French Guiana sand flies using MALDI-TOF mass spectrometry with a new mass spectra library
Source: PLoS Negl Trop Dis. 2019 Feb 1;13(2):e0007031. doi: 10.1371/journal.pntd.0007031 (PMC6373979; doi:10.1371/journal.pntd.0007031)
Supplement: S4 Table — (XLSX) [file pntd.0007031.s006.xlsx]

## Sheet: all
Sample	DNA sequencing ID	Mass Spectrometry ID	one spot	two spots	three spots	four spots
CB-2	Psychodopygus panamensis	not reliable identification	1.39	1.49	1.49	1.49
CB-3	Psychodopygus ayrozai	Psychodopygus ayrozai	1.87	1.87	1.93	1.93
CB-4	Pressatia choti	Pressatia choti	1.89	1.94	2.01	2.01
CB-5	Bichromomyia flaviscutellata	Bichromomyia flaviscutellata	2.39	2.39	2.39	2.39
CB-6	Psychodopygus panamensis	not reliable identification	1.23	1.35	1.35	1.35
CB-7	Psathyromyia (Forattiniella) aragaoi	Psathyromyia (Forattiniella) aragaoi	2.09	2.12	2.2	2.25
CB-8	Evandromyia (Evandromyia) infraspinosa	Evandromyia (Evandromyia) infraspinosa	2.07	2.17	2.17	2.2
CB-9	Evandromyia (Evandromyia) infraspinosa	Evandromyia (Evandromyia) infraspinosa	1.97	2.12	2.12	2.12
CH-1	Psychodopygus hirsutus	Psychodopygus hirsutus	2.28	2.28	2.28	2.37
CH-10	Psychodopygus hirsutus	Psychodopygus hirsutus	2.23	2.23	2.23	2.23
CH-11	Pressatia choti	Pressatia choti	2	2.11	2.11	2.11
CH-13	Nyssomyia spp.	Nyssomyia spp.	2.14	2.18	2.27	2.27
CH-14	Psychodopygus hirsutus	Psychodopygus hirsutus	2.33	2.33	2.33	2.33
CH-15	Psathyromyia (Forattiniella) aragaoi	Psathyromyia (Forattiniella) aragaoi	2.13	2.13	2.16	2.2
CH-16	Bichromomyia flaviscutellata	Bichromomyia flaviscutellata	2.37	2.37	2.39	2.39
CH-17	Psychodopygus hirsutus	Psychodopygus hirsutus	2.21	2.21	2.21	2.21
CH-2	Pressatia choti	Pressatia choti	1.95	1.95	1.95	1.99
CH-20	Psychodopygus hirsutus	Psychodopygus hirsutus	1.03	1.53	1.53	1.53
CH-22	Psychodopygus hirsutus	Psychodopygus hirsutus	2.38	2.38	2.38	2.38
CH-23	Psychodopygus ayrozai	Psychodopygus ayrozai	1.61	1.78	1.81	1.81
CH-25	Micropygomyia (Sauromyia) rorotaensis	not reliable identification	1.24	1.41	1.41	1.41
CH-26	Psychodopygus hirsutus	Psychodopygus hirsutus	2.31	2.31	2.31	2.31
CH-27	Psathyromyia (Forattiniella) lutziana	not reliable identification	1.01	1.22	1.37	1.37
CH-28	Psychodopygus hirsutus	Psychodopygus hirsutus	2.26	2.31	2.31	2.41
CH-29	Psychodopygus hirsutus	Psychodopygus hirsutus	2.08	2.25	2.25	2.25
CH-3	Psychodopygus hirsutus	Psychodopygus hirsutus	2.32	2.32	2.32	2.32
CH-30	Psychodopygus hirsutus	Psychodopygus hirsutus	2.18	2.24	2.24	2.24
CH-31	Psychodopygus panamensis	not reliable identification	1.24	1.31	1.31	1.31
CH-32	Pressatia choti	Pressatia choti	1.99	2.01	2.01	2.05
CH-33	Psychodopygus hirsutus	Psychodopygus hirsutus	2.34	2.35	2.42	2.42
CH-34	Psychodopygus amazonensis	Psychodopygus amazonensis	2.16	2.27	2.27	2.33
CH-35	Psathyromyia (Forattiniella) aragaoi	Psathyromyia (Forattiniella) aragaoi	2.02	2.02	2.02	2.02
CH-36	Nyssomyia sylvicola	not reliable identification	1.03	1.03	1.09	1.09
CH-37	Nyssomyia spp.	Nyssomyia spp.	2.17	2.17	2.17	2.17
CH-40	Pressatia choti	Pressatia choti	1.77	1.77	1.81	1.81
CH-41	Micropygomyia (Sauromyia) trinidadensis	not reliable identification	1.52	1.52	1.52	1.52
CH-42	Micropygomyia (Sauromyia) trinidadensis	not reliable identification	1.48	1.48	1.53	1.53
CH-46	Psychodopygus hirsutus	Psychodopygus hirsutus	1.98	2.06	2.23	2.23
CH-48	Micropygomyia (Sauromyia) trinidadensis	not reliable identification	1.38	1.49	1.5	1.5
CH-49	Pressatia choti	Pressatia choti	1.87	1.88	1.88	1.88
CH-5	Sciopemyia sordellii	Sciopemyia sordellii	2.12	2.18	2.27	2.27
CH-50	Psychodopygus hirsutus	Psychodopygus hirsutus	2.31	2.4	2.4	2.4
CH-51	Evandromyia (Aldamyia) sericea	not reliable identification	1.19	1.19	1.24	1.24
CH-6	Psychodopygus amazonensis	Psychodopygus amazonensis	2.05	2.08	2.08	2.1
CH-7	Psathyromyia (Forattiniella) aragaoi	Psathyromyia (Forattiniella) aragaoi	2.03	2.03	2.03	2.03
CH-9	Psathyromyia (Forattiniella) aragaoi	Psathyromyia (Forattiniella) aragaoi	2.13	2.13	2.13	2.13
COA-18	Micropygomyia (Sauromyia) rorotaensis	not reliable identification	1.16	1.24	1.24	1.24
COA-2	Psychodopygus squamiventris maripaensis	Psychodopygus squamiventris maripaensis	1.92	1.92	2.02	2.02
COA-6	Trichophoromyia ininii	Trichophoromyia ininii	2.02	2.3	2.3	2.36
COB-19	Trichophoromyia ubiquitalis	Trichophoromyia ubiquitalis	2.45	2.45	2.45	2.45
COB-22	Trichophoromyia ubiquitalis	Trichophoromyia ubiquitalis	2.48	2.48	2.48	2.48
COB-25	Trichophoromyia ubiquitalis	Trichophoromyia ubiquitalis	2.24	2.3	2.3	2.3
COB-34	Psychodopygus squamiventris maripaensis	Psychodopygus squamiventris maripaensis	2.21	2.21	2.22	2.22
COB-35	Trichophoromyia ininii	Trichophoromyia ininii	2.34	2.34	2.34	2.34
COB-46	Trichophoromyia ininii	Trichophoromyia ininii	2.29	2.29	2.29	2.38
COB-48	Trichophoromyia ubiquitalis	Trichophoromyia ubiquitalis	2.38	2.38	2.54	2.54
COB-49	Trichophoromyia ubiquitalis	Trichophoromyia ubiquitalis	1.97	2.17	2.17	2.17
COB-56	Trichophoromyia ininii	Trichophoromyia ininii	2.19	2.19	2.19	2.44
COB-58	Trichophoromyia ubiquitalis	Trichophoromyia ubiquitalis	2.24	2.31	2.31	2.31
COB-59	Trichophoromyia ubiquitalis	Trichophoromyia ubiquitalis	2.25	2.25	2.25	2.25
COB-61	Trichophoromyia ininii	Trichophoromyia ininii	2.31	2.31	2.31	2.31
COB-68	Trichophoromyia ubiquitalis	Trichophoromyia ubiquitalis	2.23	2.23	2.23	2.26
COB-82	Trichophoromyia ubiquitalis	Trichophoromyia ubiquitalis	2.19	2.24	2.24	2.37
COB-83	Trichophoromyia ubiquitalis	Trichophoromyia ubiquitalis	2.3	2.3	2.3	2.3
COB-90	Trichophoromyia ubiquitalis	Trichophoromyia ubiquitalis	2.48	2.53	2.53	2.53
COB-91	Trichophoromyia ubiquitalis	Trichophoromyia ubiquitalis	1.93	1.93	1.93	1.98
COB-94	Trichopygomyia trichopyga / Trichopygomyia depaquiti	Trichopygomyia trichopyga / Trichopygomyia depaquiti	2.13	2.21	2.21	2.23
COB-95	Trichopygomyia trichopyga / Trichopygomyia depaquiti	Trichopygomyia trichopyga / Trichopygomyia depaquiti	1.84	1.84	2.09	2.21
COC-106	Psychodopygus squamiventris maripaensis	Psychodopygus squamiventris maripaensis	2.18	2.2	2.26	2.31
COC-109	Psychodopygus squamiventris maripaensis	Psychodopygus squamiventris maripaensis	2.27	2.33	2.33	2.33
COC-128	Evandromyia (Barrettomyia) monstruosa	not reliable identification	1.11	1.25	1.32	1.32
COC-146	Psathyromyia (Forattiniella) barrettoi barrettoi	Psathyromyia (Forattiniella) barrettoi barrettoi	2.12	2.12	2.34	2.34
CT-1	Psychodopygus panamensis	not reliable identification	1.4	1.4	1.4	1.4
CT-10	Nyssomyia spp.	Nyssomyia spp.	1.91	1.91	2.18	2.18
CT-14	Psychodopygus panamensis	not reliable identification	1.2	1.22	1.22	1.22
CT-19	Bichromomyia flaviscutellata	Bichromomyia flaviscutellata	2.19	2.19	2.19	2.19
CT-22	Psychodopygus hirsutus	Psychodopygus hirsutus	2.23	2.23	2.23	2.23
CT-23	Psychodopygus hirsutus	Psychodopygus hirsutus	2.27	2.27	2.27	2.27
CT-27	Psychodopygus panamensis	not reliable identification	1.25	1.32	1.36	1.36
CT-3	Brumptomyia travassosi	not reliable identification	1.18	1.21	1.37	1.37
CT-4	Psychodopygus panamensis	not reliable identification	1.31	1.31	1.31	1.31
CT-5	Nyssomyia spp.	Nyssomyia spp.	2.22	2.22	2.24	2.31
CT-6	Psychodopygus amazonensis	Psychodopygus amazonensis	2.11	2.11	2.13	2.23
CT-7	Psychodopygus panamensis	not reliable identification	1.38	1.38	1.38	1.38
CT-8	Nyssomyia spp.	Nyssomyia spp.	2.03	2.03	2.11	2.11
GM-10	Bichromomyia flaviscutellata	Bichromomyia flaviscutellata	1.99	1.99	1.99	1.99
GM-11	Psychodopygus hirsutus	Psychodopygus hirsutus	1.72	2.1	2.1	2.13
GM-12	Trichophoromyia ininii	Trichophoromyia ininii	2.16	2.16	2.21	2.21
GM-13	Trichophoromyia ininii	Trichophoromyia ininii	2.06	2.06	2.19	2.19
GM-14	Trichophoromyia ininii	Trichophoromyia ininii	2.31	2.33	2.34	2.43
GM-15	Trichophoromyia ubiquitalis	Trichophoromyia ubiquitalis	2.47	2.5	2.5	2.5
GM-16	Trichophoromyia ininii	Trichophoromyia ininii	2.31	2.31	2.31	2.31
GM-17	Trichophoromyia ubiquitalis	Trichophoromyia ubiquitalis	2.31	2.39	2.4	2.4
GM-18	Micropygomyia (Sauromyia) rorotaensis	not reliable identification	1.48	1.48	1.48	1.48
GM-19	Trichophoromyia ubiquitalis	Trichophoromyia ubiquitalis	2.24	2.24	2.24	2.28
GM-2	Trichophoromyia ubiquitalis	Trichophoromyia ubiquitalis	2.47	2.53	2.53	2.53
GM-21	Trichophoromyia ubiquitalis	Trichophoromyia ubiquitalis	2.43	2.44	2.44	2.44
GM-23	Psychodopygus squamiventris maripaensis	Psychodopygus squamiventris maripaensis	2.03	2.14	2.15	2.15
GM-24	Trichophoromyia ininii	Trichophoromyia ininii	2.41	2.44	2.44	2.44
GM-25	Psathyromyia (Forattiniella) aragaoi	Psathyromyia (Forattiniella) aragaoi	2.08	2.08	2.12	2.12
GM-26	Trichophoromyia ininii	Trichophoromyia ininii	2.27	2.31	2.31	2.31
GM-27	Trichophoromyia ininii	Trichophoromyia ininii	2.25	2.32	2.32	2.32
GM-3	Bichromomyia flaviscutellata	Bichromomyia flaviscutellata	2.06	2.06	2.07	2.07
GM-30	Trichophoromyia ininii	Trichophoromyia ininii	2.43	2.43	2.43	2.43
GM-31	Micropygomyia (Sauromyia) rorotaensis	not reliable identification	1.16	1.39	1.39	1.39
GM-32	Trichophoromyia ininii	Trichophoromyia ininii	2.42	2.42	2.42	2.42
GM-35	Trichophoromyia ininii	Trichophoromyia ininii	2.33	2.4	2.4	2.4
GM-38	Trichophoromyia ubiquitalis	Trichophoromyia ubiquitalis	2.3	2.34	2.34	2.34
GM-4	Evandromyia (Barrettomyia) monstruosa	not reliable identification	1.37	1.37	1.37	1.37
GM-5	Evandromyia (Barrettomyia) monstruosa	not reliable identification	1.18	1.19	1.2	1.2
GM-39	Trichophoromyia ubiquitalis	Trichophoromyia ubiquitalis	2.2	2.22	2.23	2.28
GM-6	Bichromomyia flaviscutellata	Bichromomyia flaviscutellata	2.2	2.2	2.2	2.2
GM-9	Evandromyia (Barrettomyia) monstruosa	not reliable identification	1.25	1.25	1.25	1.25
M-03	Psychodopygus panamensis	not reliable identification	1.31	1.31	1.31	1.31
M-04	Psychodopygus panamensis	not reliable identification	1.23	1.23	1.23	1.23
M-05	Psychodopygus panamensis	not reliable identification	1.17	1.22	1.24	1.24
M-07	Psychodopygus panamensis	not reliable identification	1.29	1.29	1.29	1.29
M-08	Psychodopygus panamensis	not reliable identification	1.07	1.23	1.26	1.39
M-09	Psychodopygus panamensis	not reliable identification	1.21	1.23	1.31	1.31
M-10	Psychodopygus panamensis	not reliable identification	1.24	1.24	1.24	1.41
M-14	Psychodopygus panamensis	not reliable identification	1.29	1.29	1.34	1.34
GM-7	Trichophoromyia ubiquitalis	Trichophoromyia ubiquitalis	2.24	2.24	2.24	2.24
M-15	Pressatia choti	Pressatia choti	2.03	2.03	2.03	2.03
M-17	Micropygomyia (Sauromyia) trinidadensis	not reliable identification	1.24	1.51	1.51	1.51
M-18	Psychodopygus panamensis	not reliable identification	1.37	1.43	1.43	1.43
M-16	Pressatia choti	Pressatia choti	1.96	1.96	1.96	1.97
M-21	Micropygomyia (Sauromyia) trinidadensis	not reliable identification	1.29	1.29	1.29	1.29
M-19	Evandromyia (Evandromyia) infraspinosa	Evandromyia (Evandromyia) infraspinosa	2.09	2.09	2.16	2.18
M-28	Micropygomyia (Sauromyia) trinidadensis	not reliable identification	1.28	1.42	1.42	1.42
M-22	Pressatia choti	Pressatia choti	1.94	2	2	2
M-30	Psychodopygus panamensis	not reliable identification	1.12	1.17	1.38	1.38
NO-3	Evandromyia (Aldamyia) walkeri	not reliable identification	1.15	1.33	1.33	1.33
M-29	Pressatia choti	Pressatia choti	1.85	1.99	2.05	2.05
REA-2	Trichophoromyia ininii	Trichophoromyia ininii	2.2	2.2	2.2	2.22
REB-14	Trichophoromyia ininii	Trichophoromyia ininii	2.19	2.22	2.34	2.34
REB-15	Trichophoromyia ubiquitalis	Trichophoromyia ubiquitalis	2.3	2.48	2.48	2.48
REB-16	Trichophoromyia ubiquitalis	Trichophoromyia ubiquitalis	2.45	2.54	2.54	2.54
REB-26	Trichophoromyia ininii	Trichophoromyia ininii	2.37	2.37	2.37	2.37
REB-27	Trichophoromyia ubiquitalis	Trichophoromyia ubiquitalis	2.27	2.29	2.31	2.31
REB-28	Trichophoromyia ubiquitalis	Trichophoromyia ubiquitalis	2.48	2.48	2.5	2.5
REB-38	Trichophoromyia ubiquitalis	Trichophoromyia ubiquitalis	2.62	2.62	2.62	2.62
REB-39	Trichophoromyia ininii	Trichophoromyia ininii	2.11	2.11	2.11	2.11
REB-4	Trichophoromyia ininii	Trichophoromyia ininii	2.51	2.51	2.51	2.51
REB-40	Trichophoromyia ubiquitalis	Trichophoromyia ubiquitalis	2.32	2.32	2.48	2.48
REB-48	Trichophoromyia ininii	Trichophoromyia ininii	2.27	2.27	2.27	2.27
REB-60	Trichophoromyia ubiquitalis	Trichophoromyia ubiquitalis	2.44	2.44	2.44	2.44
REB-81	Trichophoromyia ubiquitalis	Trichophoromyia ubiquitalis	2.21	2.21	2.24	2.24
REC-13	Psychodopygus squamiventris maripaensis	Psychodopygus squamiventris maripaensis	2.21	2.21	2.21	2.21
SGA-11	Trichopygomyia trichopyga / Trichopygomyia depaquiti	Trichopygomyia trichopyga / Trichopygomyia depaquiti	1.74	1.74	1.74	1.74
SGA-14	Trichopygomyia trichopyga / Trichopygomyia depaquiti	Trichopygomyia trichopyga / Trichopygomyia depaquiti	1.66	1.69	1.71	1.76
SGA-147	Trichophoromyia ininii	Trichophoromyia ininii	2.44	2.49	2.49	2.49
SGA-148	Trichopygomyia trichopyga / Trichopygomyia depaquiti	Trichopygomyia trichopyga / Trichopygomyia depaquiti	2.02	2.17	2.17	2.17
SGA-16	Trichopygomyia trichopyga / Trichopygomyia depaquiti	Trichopygomyia trichopyga / Trichopygomyia depaquiti	1.27	1.27	1.34	1.57
SGA-18	Trichophoromyia ininii	Trichophoromyia ininii	1.81	2.2	2.2	2.2
SGA-19	Trichophoromyia ininii	Trichophoromyia ininii	2.33	2.33	2.33	2.33
SGA-24	Trichophoromyia ininii	Trichophoromyia ininii	2.53	2.53	2.53	2.53
SGA-25	Trichopygomyia trichopyga / Trichopygomyia depaquiti	Trichopygomyia trichopyga / Trichopygomyia depaquiti	1.59	2.03	2.03	2.03
SGA-27	Psychodopygus ayrozai	Psychodopygus ayrozai	1.6	1.62	1.74	1.86
SGA-28	Trichophoromyia ininii	Trichophoromyia ininii	2.23	2.23	2.26	2.3
SGA-29	Psychodopygus squamiventris maripaensis	Psychodopygus squamiventris maripaensis	1.62	1.86	2.02	2.02
SGA-31	Trichopygomyia trichopyga / Trichopygomyia depaquiti	Trichopygomyia trichopyga / Trichopygomyia depaquiti	1.92	1.92	1.96	1.96
SGA-35	Trichophoromyia ininii	Trichophoromyia ininii	2.23	2.39	2.42	2.42
SGA-36	Trichophoromyia ininii	Trichophoromyia ininii	2.19	2.19	2.19	2.19
SGA-37	Trichophoromyia ininii	Trichophoromyia ininii	2.19	2.28	2.28	2.28
SGA-38	Trichopygomyia trichopyga / Trichopygomyia depaquiti	Trichopygomyia trichopyga / Trichopygomyia depaquiti	2.03	2.03	2.03	2.12
SGA-39	Trichophoromyia ininii	Trichophoromyia ininii	2.24	2.35	2.35	2.35
SGA-40	Psychodopygus claustrei	Psychodopygus claustrei	2.13	2.13	2.13	2.15
SGA-42	Trichophoromyia ininii	Trichophoromyia ininii	2.08	2.08	2.21	2.21
SGA-43	Trichophoromyia ininii	Trichophoromyia ininii	2.39	2.39	2.39	2.39
SGA-44	Trichopygomyia trichopyga / Trichopygomyia depaquiti	Trichopygomyia trichopyga / Trichopygomyia depaquiti	2.02	2.07	2.07	2.07
SGA-47	Trichopygomyia trichopyga / Trichopygomyia depaquiti	Trichopygomyia trichopyga / Trichopygomyia depaquiti	2.09	2.09	2.09	2.09
SGA-48	Trichopygomyia trichopyga / Trichopygomyia depaquiti	Trichopygomyia trichopyga / Trichopygomyia depaquiti	2.23	2.23	2.23	2.24
SGA-49	Trichophoromyia ininii	Trichophoromyia ininii	2.36	2.36	2.36	2.48
SGA-5	Trichophoromyia ininii	Trichophoromyia ininii	2.39	2.42	2.48	2.48
SGA-50	Trichopygomyia trichopyga / Trichopygomyia depaquiti	Trichopygomyia trichopyga / Trichopygomyia depaquiti	2.11	2.11	2.11	2.22
SGA-52	Trichopygomyia trichopyga / Trichopygomyia depaquiti	Trichopygomyia trichopyga / Trichopygomyia depaquiti	1.99	1.99	1.99	1.99
SGA-6	Trichophoromyia ininii	Trichophoromyia ininii	1.83	1.96	1.96	1.96
SGA-60	Trichophoromyia ininii	Trichophoromyia ininii	2.25	2.35	2.35	2.35
SGA-64	Trichophoromyia ininii	Trichophoromyia ininii	2.25	2.25	2.25	2.25
SGA-66	Trichophoromyia ininii	Trichophoromyia ininii	2.41	2.41	2.41	2.47
SGA-67	Trichophoromyia ininii	Trichophoromyia ininii	1.86	1.96	1.99	1.99
SGA-68	Trichophoromyia ininii	Trichophoromyia ininii	2.14	2.14	2.14	2.14
SGA-69	Trichopygomyia trichopyga / Trichopygomyia depaquiti	Trichopygomyia trichopyga / Trichopygomyia depaquiti	2.03	2.03	2.08	2.15
SGA-7	Trichophoromyia ininii	Trichophoromyia ininii	1.94	2.2	2.2	2.2
SGA-72	Psychodopygus claustrei	Psychodopygus amazonensis	1.51	1.54	1.54	1.63
SGA-8	Trichopygomyia trichopyga / Trichopygomyia depaquiti	Trichopygomyia trichopyga / Trichopygomyia depaquiti	1.9	1.9	1.9	1.9
SGB-113	Trichophoromyia ininii	Trichophoromyia ininii	1.65	1.65	1.65	1.65
SGB-114	Evandromyia (Evandromyia) infraspinosa	Evandromyia (Evandromyia) infraspinosa	2.04	2.1	2.1	2.1
SGB-124	Nyssomyia spp.	Nyssomyia spp.	2.01	2.01	2.01	2.03
SGB-125	Trichopygomyia trichopyga / Trichopygomyia depaquiti	Trichopygomyia trichopyga / Trichopygomyia depaquiti	2.01	2.11	2.11	2.11
SGB-136	Nyssomyia spp.	Evandromyia (Evandromyia) infraspinosa	1.08	1.24	1.24	1.24
SGB-138	Trichopygomyia trichopyga / Trichopygomyia depaquiti	Trichopygomyia trichopyga / Trichopygomyia depaquiti	2	2.06	2.06	2.06
SGB-74	Trichopygomyia trichopyga / Trichopygomyia depaquiti	Trichopygomyia trichopyga / Trichopygomyia depaquiti	2.2	2.25	2.25	2.25
SGB-75	Trichopygomyia trichopyga / Trichopygomyia depaquiti	Trichopygomyia trichopyga / Trichopygomyia depaquiti	2.17	2.34	2.34	2.34
SGB-78	Trichopygomyia trichopyga / Trichopygomyia depaquiti	Trichopygomyia trichopyga / Trichopygomyia depaquiti	2.36	2.36	2.36	2.36
SGB-79	Trichophoromyia ininii	Trichophoromyia ininii	2.31	2.31	2.31	2.34
SGB-80	Trichophoromyia ininii	Trichophoromyia ininii	2.22	2.22	2.22	2.25
SGB-81	Trichophoromyia ininii	Trichophoromyia ininii	2.07	2.27	2.27	2.27
SGB-89	Psychodopygus hirsutus	Psychodopygus hirsutus	2.14	2.16	2.16	2.35
			1.96819	2.01683	2.03905	2.05553
			0.414462	0.396385	0.390551	0.391314
